# Supplementary material for: Tuning crystal-phase of bimetallic single-nanoparticle for catalytic hydrogenation
Source: Nat Commun. 2022 Aug 5;13:4559. doi: 10.1038/s41467-022-32274-4 (PMC9355964; doi:10.1038/s41467-022-32274-4)
Supplement: Supplementary file 3 — Source Data [file 41467_2022_32274_MOESM3_ESM.xlsx]

## Sheet: Fig.3
fig.3a							fig.3b							fig.3c					fig.3d	B2(110)					fcc(111)
	fcc-Pd	fcc-Pd		B2-Pd	B2-Pd			B2-Cu	B2-Cu		fcc-Cu	fcc-Cu			TDOS		TDOS			-pCOHP	E-EF	-pCOHP	E-EF		-pCOHP	E-EF	-pCOHP	E-EF
	data	fit		data	fit			data	fit		data	fit		E-EF	States/eV	E-EF	States/eV				eV		eV			eV		eV
0	0.00337	0.00291	0	0.01705	0.01869		0	0.50118	0.32832	0	0.07065	0.06412		eV	B2-Bulk	eV	fcc-Bulk				Pd44_surf-Cu21_surf		Pd44_surf-Cu16_sub			Pd44_surf-Cu21_surf		Pd44_surf-Cu16_sub
0.03068	0.00278	0.00502	0.03068	0.01657	0.01808		0.03068	0.49054	0.32695	0.03068	0.06699	0.06303		-9.49504	0	-9.72509	0			-Col(A)		-Col(C)			-Col(A)		-Col(C)
0.06136	0.00147	0.00841	0.06136	0.01514	0.0163		0.06136	0.46036	0.32397	0.06136	0.0563	0.06001		-9.46604	0	-9.70109	0			0	-10.0251	0	-10.0251		0	-10.0251	0	-10.0251
0.09204	0.00255	0.01148	0.09204	0.01278	0.0136		0.09204	0.41617	0.32231	0.09204	0.03941	0.05587		-9.43704	0	-9.67609	0			0	-9.97494	0	-9.97494		0	-9.97494	0	-9.97494
0.12272	0.00543	0.01375	0.12272	0.00955	0.01048		0.12272	0.36806	0.32559	0.12272	0.01794	0.0522		-9.40804	0	-9.65209	0			0	-9.92481	0	-9.92481		0	-9.92481	0	-9.92481
0.1534	0.00824	0.01489	0.1534	0.00555	0.00819		0.1534	0.33125	0.33616	0.1534	0.00998	0.0513		-9.37904	0	-9.62709	0			0	-9.87469	0	-9.87469		0	-9.87469	0	-9.87469
0.18408	0.01026	0.01468	0.18408	0.00132	0.00871		0.18408	0.32227	0.35357	0.18408	0.03533	0.0552		-9.35004	0	-9.60309	0			0	-9.82456	0	-9.82456		0	-9.82456	0	-9.82456
0.21476	0.01097	0.01303	0.21476	0.00446	0.01194		0.21476	0.34703	0.37445	0.21476	0.06106	0.06394		-9.32104	0	-9.57809	0			0	-9.77444	0	-9.77444		0	-9.77444	0	-9.77444
0.24544	0.01006	0.01013	0.24544	0.00958	0.01601		0.24544	0.39483	0.39371	0.24544	0.08416	0.07567		-9.29204	0	-9.55409	0			0	-9.72431	0	-9.72431		0	-9.72431	0	-9.72431
0.27612	0.00758	0.00693	0.27612	0.01449	0.01976		0.27612	0.44875	0.40611	0.27612	0.1027	0.08801		-9.26304	0	-9.52909	0			0	-9.67419	0	-9.67419		0	-9.67419	0	-9.67419
0.3068	0.00457	0.00669	0.3068	0.01871	0.02255		0.3068	0.49503	0.40746	0.3068	0.11518	0.09881		-9.23404	0	-9.50509	0			0	-9.62406	0	-9.62406		0	-9.62406	0	-9.62406
0.33748	0.00577	0.01093	0.33748	0.02181	0.02395		0.33748	0.5247	0.39537	0.33748	0.12071	0.10628		-9.20504	0	-9.48009	0			0	-9.57393	0	-9.57393		0	-9.57393	0	-9.57393
0.36816	0.01106	0.01641	0.36816	0.02335	0.02368		0.36816	0.53289	0.36996	0.36816	0.11922	0.10912		-9.17604	0	-9.45609	0			0	-9.52381	0	-9.52381		0	-9.52381	0	-9.52381
0.39884	0.01677	0.02135	0.39884	0.023	0.02166		0.39884	0.51839	0.33489	0.39884	0.1119	0.10664		-9.14704	0	-9.43109	0			0	-9.47368	0	-9.47368		0	-9.47368	0	-9.47368
0.42951	0.02148	0.02476	0.42951	0.02056	0.01801		0.42951	0.48377	0.29887	0.42951	0.10205	0.09911		-9.11804	0	-9.40709	0			0	-9.42356	0	-9.42356		0	-9.42356	0	-9.42356
0.46019	0.02427	0.02594	0.46019	0.01604	0.01322		0.46019	0.43612	0.27677	0.46019	0.09619	0.08838		-9.08904	0	-9.38209	0			0	-9.37343	0	-9.37343		0	-9.37343	0	-9.37343
0.49087	0.02448	0.02447	0.49087	0.00985	0.00901		0.49087	0.38834	0.28462	0.49087	0.10292	0.07908		-9.06004	0	-9.35809	0			0	-9.32331	0	-9.32331		0	-9.32331	0	-9.32331
0.52155	0.02181	0.02032	0.52155	0.005	0.0098		0.52155	0.3594	0.32562	0.52155	0.12607	0.07889		-9.03104	0	-9.33309	0			0	-9.27318	0	-9.27318		0	-9.27318	0	-9.27318
0.55223	0.01653	0.01422	0.55223	0.01062	0.01564		0.55223	0.36692	0.38722	0.55223	0.1621	0.0929		-9.00204	0	-9.30909	0			0	-9.22306	0	-9.22306		0	-9.22306	0	-9.22306
0.58291	0.01048	0.00978	0.58291	0.01973	0.02263		0.58291	0.4121	0.45313	0.58291	0.20598	0.11772		-8.97304	0	-9.28409	0			0	-9.17293	0	-9.17293		0	-9.17293	0	-9.17293
0.61359	0.0109	0.01464	0.61359	0.02856	0.02898		0.61359	0.47923	0.51007	0.61359	0.25434	0.14661		-8.94404	0	-9.26009	0			0	-9.12281	0	-9.12281		0	-9.12281	0	-9.12281
0.64427	0.01956	0.02475	0.64427	0.03582	0.03377		0.64427	0.54988	0.54816	0.64427	0.30545	0.17387		-8.91504	0	-9.23509	0			0	-9.07268	0	-9.07268		0	-9.07268	0	-9.07268
0.67495	0.02955	0.03515	0.67495	0.04048	0.03637		0.67495	0.61033	0.56026	0.67495	0.35882	0.19509		-8.88604	0	-9.21109	0			0	-9.02256	0	-9.02256		0	-9.02256	0	-9.02256
0.70563	0.0379	0.04379	0.70563	0.0417	0.03639		0.70563	0.65205	0.54182	0.70563	0.41484	0.20672		-8.85804	0	-9.18609	0			0	-8.97243	0	-8.97243		0	-8.97243	0	-8.97243
0.73631	0.04287	0.04932	0.73631	0.0389	0.03371		0.73631	0.67101	0.49108	0.73631	0.47434	0.20605		-8.82904	0	-9.16209	0			0	-8.92231	0	-8.92231		0	-8.92231	0	-8.92231
0.76699	0.0432	0.05081	0.76699	0.03203	0.02864		0.76699	0.6676	0.40985	0.76699	0.53814	0.19131		-8.80004	0	-9.13709	0			0	-8.87218	0	-8.87218		0	-8.87218	0	-8.87218
0.79767	0.03818	0.04789	0.79767	0.02215	0.02216		0.79767	0.6469	0.30614	0.79767	0.60647	0.16199		-8.77104	0	-9.11309	0			0	-8.82206	0	-8.82206		0	-8.82206	0	-8.82206
0.82835	0.02813	0.04111	0.82835	0.01545	0.01695		0.82835	0.61896	0.20661	0.82835	0.67851	0.11961		-8.74204	0	-9.08809	0			0	-8.77193	0	-8.77193		0	-8.77193	0	-8.77193
0.85903	0.01706	0.03278	0.85903	0.02513	0.01797		0.85903	0.59803	0.19496	0.85903	0.75214	0.07184		-8.71304	0	-9.06409	0			0	-8.7218	0	-8.7218		0	-8.7218	0	-8.7218
0.88971	0.02283	0.02913	0.88971	0.04398	0.02529		0.88971	0.59855	0.3086	0.88971	0.82397	0.06035		-8.68404	0	-9.03909	0			0	-8.67168	0	-8.67168		0	-8.67168	0	-8.67168
0.92039	0.04447	0.03676	0.92039	0.06476	0.03433		0.92039	0.62755	0.46557	0.92039	0.88953	0.11704		-8.65504	0	-9.01509	0			0	-8.62155	0	-8.62155		0	-8.62155	0	-8.62155
0.95107	0.06966	0.05196	0.95107	0.08467	0.04225		0.95107	0.67968	0.62355	0.95107	0.94358	0.19221		-8.62604	0	-8.99009	0			0	-8.57143	0	-8.57143		0	-8.57143	0	-8.57143
0.98175	0.09411	0.06848	0.98175	0.10167	0.04747		0.98175	0.74053	0.76302	0.98175	0.98059	0.2675		-8.59704	0	-8.96609	0			0	-8.5213	0	-8.5213		0	-8.5213	0	-8.5213
1.01243	0.11488	0.0825	1.01243	0.11402	0.04894		1.01243	0.7935	0.87019	1.01243	0.99515	0.33461		-8.56804	0	-8.94109	0			0	-8.47118	0	-8.47118		0	-8.47118	0	-8.47118
1.04311	0.12943	0.09157	1.04311	0.12036	0.04607		1.04311	0.82437	0.93399	1.04311	0.98249	0.38672		-8.53904	0	-8.91709	0			0	-8.42105	0	-8.42105		0	-8.42105	0	-8.42105
1.07379	0.13569	0.09414	1.07379	0.11978	0.03879		1.07379	0.8233	0.94592	1.07379	0.93901	0.41779		-8.51004	0	-8.89209	0			0	-8.37093	0	-8.37093		0	-8.37093	0	-8.37093
1.10447	0.13229	0.08967	1.10447	0.11192	0.02789		1.10447	0.78642	0.9004	1.10447	0.86287	0.42268		-8.48104	0	-8.86809	0			0	-8.3208	0	-8.3208		0	-8.3208	0	-8.3208
1.13515	0.11879	0.07918	1.13515	0.09711	0.01707		1.13515	0.71835	0.79538	1.13515	0.75487	0.39757		-8.45204	0	-8.84309	0			0	-8.27068	0	-8.27068		0	-8.27068	0	-8.27068
1.16583	0.09595	0.06642	1.16583	0.07641	0.02004		1.16583	0.63792	0.63305	1.16583	0.62013	0.34033		-8.42304	0	-8.81909	0			0	-8.22055	0	-8.22055		0	-8.22055	0	-8.22055
1.1965	0.06657	0.06007	1.1965	0.05186	0.03654		1.1965	0.58709	0.42186	1.1965	0.47306	0.25093		-8.39404	0	-8.79409	0			0	-8.17043	0	-8.17043		0	-8.17043	0	-8.17043
1.22718	0.0403	0.06975	1.22718	0.0283	0.05546		1.22718	0.62351	0.1946	1.22718	0.35403	0.13233		-8.36504	0	-8.77009	0			0	-8.1203	0	-8.1203		0	-8.1203	0	-8.1203
1.25786	0.04686	0.09284	1.25786	0.02479	0.07293		1.25786	0.76779	0.21875	1.25786	0.35028	0.03632		-8.33604	0	-8.74509	0			0	-8.07018	0	-8.07018		0	-8.07018	0	-8.07018
1.28854	0.08114	0.12016	1.28854	0.04542	0.0868		1.28854	0.98557	0.50072	1.28854	0.48705	0.18703		-8.30704	0	-8.72009	0			0	-8.02005	0	-8.02005		0	-8.02005	0	-8.02005
1.31922	0.11833	0.14506	1.31922	0.06798	0.09557		1.31922	1.2326	0.80573	1.31922	0.6864	0.36301		-8.27804	0	-8.69609	0			0	-7.96992	0	-7.96992		0	-7.96992	0	-7.96992
1.3499	0.15047	0.16332	1.3499	0.08688	0.09855		1.3499	1.47395	1.09436	1.3499	0.89627	0.5405		-8.24904	0	-8.67109	0			0	-7.9198	0	-7.9198		0	-7.9198	0	-7.9198
1.38058	0.17406	0.17256	1.38058	0.1012	0.09641		1.38058	1.68176	1.34334	1.38058	1.09037	0.70732		-8.22004	0	-8.64709	0			0	-7.86967	0	-7.86967		0	-7.86967	0	-7.86967
1.41126	0.18776	0.17247	1.41126	0.11218	0.09207		1.41126	1.83254	1.53212	1.41126	1.25087	0.8513		-8.19104	0	-8.62209	0			0	-7.81955	0	-7.81955		0	-7.81955	0	-7.81955
1.44194	0.19265	0.16584	1.44194	0.12305	0.09177		1.44194	1.90633	1.64261	1.44194	1.3635	0.96075		-8.16304	0	-8.59809	0			0	-7.76942	0	-7.76942		0	-7.76942	0	-7.76942
1.47262	0.19294	0.15996	1.47262	0.13827	0.10307		1.47262	1.88718	1.66019	1.47262	1.41676	1.02568		-8.13404	0	-8.57309	0			0	-7.7193	0	-7.7193		1e-05	-7.7193	1e-05	-7.7193
1.5033	0.19629	0.16629	1.5033	0.16134	0.12855		1.5033	1.76407	1.5753	1.5033	1.40254	1.03956		-8.10504	0	-8.54909	0			0	-7.66917	0	-7.66917		4e-05	-7.66917	2e-05	-7.66917
1.53398	0.2114	0.19341	1.53398	0.19289	0.16443		1.53398	1.53274	1.38614	1.53398	1.31778	1.00243		-8.07604	0	-8.52409	0			0	-7.61905	0	-7.61905		0.00012	-7.61905	7e-05	-7.61905
1.56466	0.24257	0.23941	1.56466	0.23074	0.20528		1.56466	1.19994	1.10554	1.56466	1.16798	0.92712		-8.04704	1e-05	-8.50009	0			0	-7.56892	0	-7.56892		0.00034	-7.56892	0.00019	-7.56892
1.59534	0.28695	0.29574	1.59534	0.27144	0.24647		1.59534	0.8023	0.78911	1.59534	0.97689	0.85208		-8.01804	2e-05	-8.47509	0			0	-7.5188	0	-7.5188		0.00082	-7.5188	0.00047	-7.5188
1.62602	0.33767	0.35374	1.62602	0.31156	0.28448		1.62602	0.53244	0.65158	1.62602	0.81303	0.85463		-7.98904	4e-05	-8.45109	0			1e-05	-7.46867	1e-05	-7.46867		0.00182	-7.46867	0.00107	-7.46867
1.6567	0.3878	0.40662	1.6567	0.34853	0.31712		1.6567	0.83344	0.97197	1.6567	0.81963	1.01571		-7.96004	7e-05	-8.42609	0			2e-05	-7.41855	3e-05	-7.41855		0.00365	-7.41855	0.00219	-7.41855
1.68738	0.43229	0.44993	1.68738	0.38137	0.34401		1.68738	1.47068	1.56691	1.68738	1.0868	1.34161		-7.93104	9e-05	-8.40209	0			7e-05	-7.36842	0.0001	-7.36842		0.00672	-7.36842	0.00411	-7.36842
1.71806	0.46894	0.48211	1.71806	0.41123	0.36721		1.71806	2.20478	2.26299	1.71806	1.53534	1.78495		-7.90204	0.00012	-8.37709	0			0.00022	-7.3183	0.00031	-7.3183		0.01133	-7.3183	0.00709	-7.3183
1.74874	0.49922	0.50531	1.74874	0.44186	0.39179		1.74874	2.96584	2.99158	1.74874	2.07535	2.29955		-7.87304	0.00016	-8.35309	0			0.00059	-7.26817	0.00082	-7.26817		0.01753	-7.26817	0.01121	-7.26817
1.77942	0.52872	0.52615	1.77942	0.47931	0.42549		1.77942	3.71229	3.70954	1.77942	2.65416	2.84933		-7.84404	0.00017	-8.32809	0			0.00139	-7.21805	0.00196	-7.21805		0.02482	-7.21805	0.01618	-7.21805
1.8101	0.56655	0.55531	1.8101	0.53042	0.47657		1.8101	4.40877	4.38075	1.8101	3.23571	3.40344		-7.81504	0.00012	-8.30409	0			0.00292	-7.16792	0.00411	-7.16792		0.0321	-7.16792	0.0213	-7.16792
1.84078	0.62244	0.60446	1.84078	0.60048	0.55063		1.84078	5.02342	4.97301	1.84078	3.78986	3.93328		-7.78604	0	-8.27909	2e-05			0.00543	-7.11779	0.00764	-7.11779		0.03789	-7.11779	0.02556	-7.11779
1.87146	0.70245	0.68103	1.87146	0.69119	0.64847		1.87146	5.5286	5.45856	1.87146	4.28925	4.41163		-7.75704	0.00022	-8.25509	2e-05			0.00897	-7.06767	0.01266	-7.06767		0.04098	-7.06767	0.02821	-7.06767
1.90214	0.80603	0.78451	1.90214	0.80039	0.76666		1.90214	5.90256	5.81559	1.90214	4.70874	4.81292		-7.72804	0.00057	-8.23009	3e-05			0.01326	-7.01754	0.01881	-7.01754		0.04123	-7.01754	0.02919	-7.01754
1.93282	0.92664	0.90746	1.93282	0.92317	0.89923		1.93282	6.13151	6.03018	1.93282	5.0258	5.11394		-7.69904	0.00099	-8.20609	5e-05			0.01772	-6.96742	0.02535	-6.96742		0.03981	-6.96742	0.02943	-6.96742
1.9635	1.05427	1.03885	1.9635	1.05314	1.03912		1.9635	6.21192	6.09858	1.9635	5.22126	5.2947		-7.67004	0.00141	-8.18109	7e-05			0.02175	-6.91729	0.03161	-6.91729		0.03861	-6.91729	0.03031	-6.91729
1.99418	1.17777	1.1668	1.99418	1.18344	1.17907		1.99418	6.15332	6.02998	1.99418	5.28005	5.33934		-7.64104	0.0016	-8.15709	0.0001			0.02512	-6.86717	0.03739	-6.86717		0.03917	-6.86717	0.03286	-6.86717
2.02485	1.28643	1.28011	2.02485	1.30738	1.31205		2.02485	5.98155	5.84966	2.02485	5.1919	5.23695		-7.61204	0.00136	-8.13209	0.00013			0.02801	-6.81704	0.04307	-6.81704		0.04173	-6.81704	0.03705	-6.81704
2.05553	1.37086	1.36915	2.05553	1.41885	1.43157		2.05553	5.74234	5.60277	2.05553	4.95191	4.98214		-7.58304	0.0004	-8.10809	0.00016			0.03068	-6.76692	0.04897	-6.76692		0.04509	-6.76692	0.04169	-6.76692
2.08621	1.42368	1.42638	2.08621	1.5126	1.53199		2.08621	5.50374	5.35691	2.08621	4.56089	4.5755		-7.55404	0.00148	-8.08309	0.00016			0.03302	-6.71679	0.05466	-6.71679		0.04739	-6.71679	0.04505	-6.71679
2.11689	1.44005	1.44683	2.11689	1.58445	1.60871		2.11689	5.35236	5.19877	2.11689	4.02551	4.02374		-7.52504	0.00441	-8.05909	0.00014			0.03441	-6.66667	0.05888	-6.66667		0.04703	-6.66667	0.04564	-6.66667
2.14757	1.41808	1.42847	2.14757	1.63141	1.65835		2.14757	5.37516	5.21594	2.14757	3.35818	3.33955		-7.49604	0.00831	-8.03409	7e-05			0.03416	-6.61654	0.0603	-6.61654		0.04346	-6.61654	0.04292	-6.61654
2.17825	1.35907	1.37243	2.17825	1.65168	1.67882		2.17825	5.62614	5.46288	2.17825	2.57667	2.54123		-7.46804	0.01293	-8.01009	6e-05			0.03215	-6.56642	0.0586	-6.56642		0.03738	-6.56642	0.03761	-6.56642
2.20893	1.26773	1.2832	2.20893	1.64468	1.6694		2.20893	6.10045	5.93433	2.20893	1.70365	1.65201		-7.43904	0.01792	-7.98509	0.00027			0.02902	-6.51629	0.0548	-6.51629		0.03054	-6.51629	0.03153	-6.51629
2.23961	1.1523	1.16868	2.23961	1.61091	1.63065		2.23961	6.74111	6.57251	2.23961	0.76686	0.69925		-7.41004	0.02296	-7.96109	0.00055			0.02585	-6.46617	0.05064	-6.46617		0.02525	-6.46617	0.02714	-6.46617
2.27029	1.02464	1.04029	2.27029	1.55185	1.5643		2.27029	7.46751	7.29664	2.27029	0.22889	0.2882		-7.38104	0.02787	-7.93609	0.00089			0.02358	-6.41604	0.04763	-6.41604		0.02366	-6.41604	0.0267	-6.41604
2.30097	0.90011	0.91283	2.30097	1.46974	1.4731		2.30097	8.19923	8.02693	2.30097	1.19736	1.27568		-7.35204	0.03271	-7.91209	0.00122			0.02262	-6.36591	0.04655	-6.36591		0.02714	-6.36591	0.03138	-6.36591
2.33165	0.79653	0.80367	2.33165	1.36745	1.36062		2.33165	8.86672	8.69487	2.33165	2.15148	2.23307		-7.32304	0.03765	-7.88709	0.00145			0.02291	-6.31579	0.04755	-6.31579		0.03588	-6.31579	0.04062	-6.31579
2.36233	0.73002	0.7292	2.36233	1.24827	1.23101		2.36233	9.41393	9.24555	2.36233	3.05015	3.12873		-7.29404	0.04296	-7.86309	0.00148			0.02402	-6.26566	0.05046	-6.26566		0.04899	-6.26566	0.05219	-6.26566
2.39301	0.70694	0.69737	2.39301	1.11582	1.08878		2.39301	9.79819	9.63725	2.39301	3.86448	3.93379		-7.26504	0.04866	-7.83809	0.00116			0.02543	-6.21554	0.05484	-6.21554		0.06502	-6.21554	0.06308	-6.21554
2.42369	0.71837	0.70133	2.42369	0.97393	0.93864		2.42369	9.98958	9.84076	2.42369	4.56927	4.62299		-7.23604	0.05444	-7.81409	0.00034			0.0267	-6.16541	0.06	-6.16541		0.08265	-6.16541	0.07095	-6.16541
2.45437	0.74527	0.72298	2.45437	0.8266	0.78536		2.45437	9.97034	9.83866	2.45437	5.14373	5.17566		-7.20704	0.05963	-7.78909	0.0011			0.02763	-6.11529	0.0651	-6.11529		0.10086	-6.11529	0.07505	-6.11529
2.48505	0.76869	0.74305	2.48505	0.67796	0.63372		2.48505	9.73432	9.62477	2.48505	5.57228	5.57667		-7.17804	0.06343	-7.76509	0.00325			0.0285	-6.06516	0.06946	-6.06516		0.11836	-6.06516	0.07608	-6.06516
2.51573	0.77529	0.74749	2.51573	0.53246	0.48871		2.51573	9.28627	9.2034	2.51573	5.84509	5.81692		-7.14904	0.06528	-7.74009	0.00617			0.03003	-6.01504	0.07272	-6.01504		0.13295	-6.01504	0.07508	-6.01504
2.54641	0.75786	0.7285	2.54641	0.39518	0.35611		2.54641	8.641	8.58851	2.54641	5.95847	5.89376		-7.12004	0.06515	-7.71609	0.00981			0.03312	-5.96491	0.07468	-5.96491		0.14193	-5.96491	0.07261	-5.96491
2.57709	0.71428	0.68361	2.57709	0.27313	0.2446		2.57709	7.82216	7.80258	2.57709	5.91495	5.81094		-7.09104	0.06374	-7.69109	0.01407			0.03847	-5.91479	0.07517	-5.91479		0.1439	-5.91479	0.06888	-5.91479
2.60777	0.64621	0.61445	2.60777	0.17972	0.17137		2.60777	6.86086	6.8752	2.60777	5.72305	5.57842		-7.06204	0.0623	-7.66709	0.01878			0.04621	-5.86466	0.07416	-5.86466		0.14051	-5.86466	0.06477	-5.86466
2.63845	0.55809	0.52578	2.63845	0.1424	0.1594		2.63845	5.79401	5.84156	2.63845	5.39687	5.21185		-7.03304	0.06224	-7.64209	0.02373			0.05582	-5.81454	0.07227	-5.81454		0.13641	-5.81454	0.06244	-5.81454
2.66913	0.45617	0.42478	2.66913	0.16837	0.19418		2.66913	4.66247	4.74078	2.66913	4.95537	4.73185		-7.00404	0.06456	-7.61809	0.02868			0.06641	-5.76441	0.07098	-5.76441		0.13673	-5.76441	0.06463	-5.76441
2.69981	0.34775	0.32101	2.69981	0.21562	0.23867		2.69981	3.50926	3.61435	2.69981	4.42157	4.16321		-6.97504	0.06948	-7.59309	0.0334			0.07727	-5.71429	0.0725	-5.71429		0.14383	-5.71429	0.07319	-5.71429
2.73049	0.24061	0.2277	2.73049	0.25712	0.27519		2.73049	2.3781	2.50555	2.73049	3.82157	3.53405		-6.94604	0.07634	-7.56909	0.03775			0.0882	-5.66416	0.0789	-5.66416		0.15552	-5.66416	0.08766	-5.66416
2.76117	0.14306	0.1659	2.76117	0.28457	0.29834		2.76117	1.31458	1.46352	2.76117	3.1837	2.87534		-6.91704	0.08383	-7.54409	0.0416			0.09919	-5.61404	0.09097	-5.61404		0.16624	-5.61404	0.10494	-5.61404
2.79184	0.06821	0.15754	2.79184	0.29623	0.3073		2.79184	0.40903	0.59991	2.79184	2.53794	2.22148		-6.88804	0.09049	-7.52009	0.04501			0.10952	-5.56391	0.10732	-5.56391		0.17009	-5.56391	0.12033	-5.56391
2.82252	0.05656	0.18687	2.82252	0.29306	0.30345		2.82252	0.61018	0.63341	2.82252	1.91646	1.6141		-6.85904	0.09535	-7.49509	0.04803			0.11735	-5.51378	0.12442	-5.51378		0.16405	-5.51378	0.12955	-5.51378
2.8532	0.09053	0.21995	2.8532	0.27773	0.2896		2.8532	1.27747	1.26924	2.8532	1.3573	1.11602		-6.83004	0.09814	-7.47109	0.05084			0.1204	-5.46366	0.13795	-5.46366		0.14973	-5.46366	0.13075	-5.46366
2.88388	0.11535	0.24013	2.88388	0.25422	0.26967		2.88388	1.80289	1.82333	2.88388	0.91776	0.83912		-6.80204	0.09932	-7.44609	0.05359			0.11751	-5.41353	0.14463	-5.41353		0.13277	-5.41353	0.1256	-5.41353
2.91456	0.12266	0.24241	2.91456	0.22774	0.24841		2.91456	2.15748	2.22876	2.91456	0.69621	0.8685		-6.77304	0.09966	-7.42209	0.05642			0.10973	-5.36341	0.14372	-5.36341		0.12029	-5.36341	0.11839	-5.36341
2.94524	0.11367	0.22682	2.94524	0.20436	0.2307		2.94524	2.33804	2.47509	2.94524	0.73785	1.0684		-6.74404	0.09988	-7.39709	0.05937			0.09992	-5.31328	0.13696	-5.31328		0.11733	-5.31328	0.11354	-5.31328
2.97592	0.09293	0.19609	2.97592	0.1898	0.22024		2.97592	2.35154	2.56558	2.97592	0.89549	1.27598		-6.71504	0.10012	-7.37309	0.06237			0.09129	-5.26316	0.12758	-5.26316		0.1245	-5.26316	0.11321	-5.26316
3.0066	0.0692	0.15472	3.0066	0.18683	0.21789		3.0066	2.21283	2.51171	3.0066	1.03775	1.4241		-6.68604	0.1001	-7.34809	0.06528			0.08602	-5.21303	0.11892	-5.21303		0.13816	-5.21303	0.11666	-5.21303
3.03728	0.05985	0.10882	3.03728	0.19333	0.22125		3.03728	1.94321	2.33118	3.03728	1.11771	1.49204		-6.65704	0.09925	-7.32409	0.06792			0.08468	-5.16291	0.11355	-5.16291		0.15335	-5.16291	0.12193	-5.16291
3.06796	0.07725	0.06813	3.06796	0.20395	0.22614		3.06796	1.5691	2.04646	3.06796	1.12453	1.47737		-6.62804	0.09741	-7.29909	0.07012			0.08649	-5.11278	0.11289	-5.11278		0.16748	-5.11278	0.12831	-5.11278
3.09864	0.10685	0.05329	3.09864	0.21337	0.2285		3.09864	1.1207	1.68338	3.09864	1.06154	1.38661		-6.59904	0.09501	-7.27509	0.07176			0.08985	-5.06266	0.11703	-5.06266		0.18206	-5.06266	0.13735	-5.06266
3.12932	0.13517	0.07185	3.12932	0.21794	0.22552		3.12932	0.63149	1.26992	3.12932	0.93892	1.23168		-6.57004	0.0933	-7.25009	0.07291			0.09297	-5.01253	0.12477	-5.01253		0.20127	-5.01253	0.15144	-5.01253
3.16	0.15639	0.09653	3.16	0.21589	0.21586		3.16	0.16051	0.83584	3.16	0.7707	1.02823		-6.54104	0.09383	-7.22609	0.07372			0.09448	-4.96241	0.13408	-4.96241		0.22846	-4.96241	0.17135	-4.96241
3.19068	0.16803	0.11379	3.19068	0.20696	0.19964		3.19068	0.38615	0.41854	3.19068	0.57286	0.79496		-6.51204	0.0979	-7.20109	0.07448			0.09404	-4.91228	0.14298	-4.91228		0.26326	-4.91228	0.19479	-4.91228
3.22136	0.1695	0.1201	3.22136	0.19208	0.17818		3.22136	0.81801	0.18622	3.22136	0.36207	0.55526		-6.48304	0.10593	-7.17709	0.07557			0.09278	-4.86216	0.15063	-4.86216		0.3012	-4.86216	0.21723	-4.86216
3.25204	0.1615	0.11511	3.25204	0.17308	0.15392		3.25204	1.18669	0.44238	3.25204	0.15492	0.34822		-6.45404	0.11719	-7.15209	0.07734			0.09327	-4.81203	0.15797	-4.81203		0.33605	-4.81203	0.23417	-4.81203
3.28272	0.1458	0.10013	3.28272	0.15243	0.13027		3.28272	1.469	0.7298	3.28272	0.04408	0.26755		-6.42504	0.12998	-7.12809	0.08001			0.09884	-4.7619	0.16742	-4.7619		0.36279	-4.7619	0.24301	-4.7619
3.3134	0.12484	0.0776	3.3134	0.13289	0.11134		3.3134	1.65168	0.95359	3.3134	0.2002	0.36263		-6.39604	0.14221	-7.10309	0.08362			0.11213	-4.71178	0.18145	-4.71178		0.37957	-4.71178	0.24339	-4.71178
3.34408	0.10158	0.05101	3.34408	0.11701	0.10067		3.34408	1.72822	1.09983	3.34408	0.32245	0.50545		-6.36704	0.15194	-7.07809	0.08792			0.13334	-4.66165	0.2009	-4.66165		0.38737	-4.66165	0.23627	-4.66165
3.37476	0.0792	0.02694	3.37476	0.10622	0.0987		3.37476	1.69841	1.16544	3.37476	0.40088	0.62697		-6.33804	0.15785	-7.05409	0.09252			0.15951	-4.61153	0.22391	-4.61153		0.38861	-4.61153	0.22317	-4.61153
3.40544	0.06101	0.0256	3.40544	0.10003	0.10189		3.40544	1.56801	1.15319	3.40544	0.43333	0.70767		-6.30904	0.15934	-7.02909	0.09681			0.18551	-4.5614	0.24657	-4.5614		0.38629	-4.5614	0.20602	-4.5614
3.43612	0.04998	0.04442	3.43612	0.09622	0.10549		3.43612	1.34806	1.07041	3.43612	0.42155	0.74188		-6.28004	0.15646	-7.00509	0.10018			0.20635	-4.51128	0.26465	-4.51128		0.38434	-4.51128	0.18749	-4.51128
3.4668	0.04709	0.06195	3.4668	0.09212	0.10607		3.4668	1.05404	0.92804	3.4668	0.37105	0.72982		-6.25104	0.14973	-6.98009	0.10214			0.21938	-4.46115	0.27537	-4.46115		0.38822	-4.46115	0.17081	-4.46115
3.49748	0.05012	0.07316	3.49748	0.0858	0.10201		3.49748	0.70499	0.73967	3.49748	0.29134	0.67543		-6.22204	0.14015	-6.95609	0.10251			0.22494	-4.41103	0.27786	-4.41103		0.40401	-4.41103	0.15884	-4.41103
3.52816	0.05636	0.07677	3.52816	0.07652	0.09315		3.52816	0.32317	0.52059	3.52816	0.19819	0.58542		-6.19304	0.12924	-6.93109	0.10146			0.22567	-4.3609	0.27246	-4.3609		0.43551	-4.3609	0.15294	-4.3609
3.55884	0.0646	0.07284	3.55884	0.06481	0.08042		3.55884	0.09369	0.28704	3.55884	0.12761	0.4687		-6.16404	0.11904	-6.90709	0.09953			0.22533	-4.31078	0.26001	-4.31078		0.48077	-4.31078	0.15237	-4.31078
3.58952	0.07443	0.06229	3.58952	0.05286	0.06581		3.58952	0.46838	0.06104	3.58952	0.14644	0.33637		-6.13504	0.11186	-6.88209	0.09755			0.22791	-4.26065	0.24178	-4.26065		0.53094	-4.26065	0.15479	-4.26065
3.62019	0.08516	0.04676	3.62019	0.04534	0.0524		3.62019	0.82574	0.17125	3.62019	0.22088	0.20451		-6.10704	0.10984	-6.85809	0.09643			0.23681	-4.21053	0.22002	-4.21053		0.57297	-4.21053	0.15767	-4.21053
3.65087	0.09562	0.02866	3.65087	0.04785	0.04441		3.65087	1.13731	0.3616	3.65087	0.28854	0.11744		-6.07804	0.11429	-6.83309	0.09696			0.25374	-4.1604	0.19818	-4.1604		0.59524	-4.1604	0.15963	-4.1604
3.68155	0.10448	0.01352	3.68155	0.06003	0.04459		3.68155	1.38837	0.51641	3.68155	0.32645	0.16149		-6.04904	0.12511	-6.80909	0.09958			0.27763	-4.11028	0.18018	-4.11028		0.59285	-4.11028	0.16112	-4.11028
3.71223	0.11074	0.0187	3.71223	0.07671	0.05034		3.71223	1.56863	0.62793	3.71223	0.32366	0.25872		-6.02004	0.1408	-6.78409	0.10428			0.30443	-4.06015	0.16908	-4.06015		0.56934	-4.06015	0.16398	-4.06015
3.74291	0.11416	0.03309	3.74291	0.09401	0.05679		3.74291	1.6723	0.69243	3.74291	0.27422	0.34613		-5.99104	0.15877	-6.76009	0.11058			0.32826	-4.01003	0.16585	-4.01003		0.53383	-4.01003	0.17027	-4.01003
3.77359	0.11561	0.04484	3.77359	0.10983	0.06084		3.77359	1.69809	0.70952	3.77359	0.17604	0.40971		-5.96204	0.17612	-6.73509	0.11758			0.34337	-3.9599	0.16923	-3.9599		0.49599	-3.9599	0.18097	-3.9599
3.80427	0.11721	0.05178	3.80427	0.12305	0.06114		3.80427	1.64912	0.68186	3.80427	0.03267	0.44495		-5.93304	0.1905	-6.71109	0.12424			0.34605	-3.90977	0.17662	-3.90977		0.46188	-3.90977	0.19541	-3.90977
3.83495	0.1219	0.05331	3.83495	0.13312	0.05746		3.83495	1.53256	0.61493	3.83495	0.15998	0.4509		-5.90404	0.20058	-6.68609	0.12959			0.33564	-3.85965	0.1856	-3.85965		0.43327	-3.85965	0.21167	-3.85965
3.86563	0.13212	0.04957	3.86563	0.13987	0.05037		3.86563	1.3591	0.51666	3.86563	0.38385	0.42894		-5.87504	0.20603	-6.66209	0.13299			0.31451	-3.80952	0.1952	-3.80952		0.40968	-3.80952	0.22758	-3.80952
3.89631	0.14838	0.04127	3.89631	0.1434	0.04106		3.89631	1.14236	0.39747	3.89631	0.63313	0.38228		-5.84604	0.20736	-6.63709	0.1342			0.28724	-3.7594	0.20602	-3.7594		0.39108	-3.7594	0.24178	-3.7594
3.92699	0.16904	0.02957	3.92699	0.14403	0.03151		3.92699	0.89842	0.27181	3.92699	0.89547	0.31554		-5.81704	0.2053	-6.61309	0.13347			0.25921	-3.70927	0.21904	-3.70927		0.37924	-3.70927	0.254	-3.70927
3.95767	0.19133	0.01613	3.95767	0.14218	0.02489		3.95767	0.6463	0.16838	3.95767	1.15743	0.23436		-5.78804	0.20076	-6.58809	0.1315			0.23504	-3.65915	0.23402	-3.65915		0.37697	-3.65915	0.26474	-3.65915
3.98835	0.21244	0.00593	3.98835	0.13838	0.02445		3.98835	0.41247	0.15521	3.98835	1.40508	0.14502		-5.75904	0.19469	-6.56409	0.12915			0.21721	-3.60902	0.24854	-3.60902		0.3864	-3.60902	0.27465	-3.60902
4.01903	0.23003	0.01439	4.01903	0.13315	0.02892		4.01903	0.25613	0.23152	4.01903	1.62484	0.05478		-5.73004	0.18831	-6.53909	0.12727			0.20576	-3.5589	0.25857	-3.5589		0.40746	-3.5589	0.28421	-3.5589
4.04971	0.24248	0.02521	4.04971	0.12703	0.03421		4.04971	0.27972	0.31993	4.04971	1.80423	0.03891		-5.70104	0.18305	-6.51509	0.12649			0.19919	-3.50877	0.26054	-3.50877		0.43747	-3.50877	0.29384	-3.50877
4.08039	0.24893	0.03319	4.08039	0.12056	0.03779		4.08039	0.40703	0.39147	4.08039	1.93265	0.11513		-5.67204	0.18028	-6.49009	0.12707			0.19623	-3.45865	0.25353	-3.45865		0.47173	-3.45865	0.30409	-3.45865
4.11107	0.24933	0.03745	4.11107	0.11431	0.03865		4.11107	0.53102	0.43712	4.11107	2.00205	0.17959		-5.64304	0.18092	-6.46609	0.12898			0.19726	-3.40852	0.24026	-3.40852		0.5047	-3.40852	0.3157	-3.40852
4.14175	0.24438	0.03771	4.14175	0.10886	0.03658		4.14175	0.62444	0.45392	4.14175	2.00752	0.22736		-5.61404	0.18491	-6.44109	0.13191			0.20437	-3.3584	0.2262	-3.3584		0.53111	-3.3584	0.32921	-3.3584
4.17243	0.23536	0.03417	4.17243	0.10481	0.03191		4.17243	0.68553	0.44205	4.17243	1.94781	0.25632		-5.58504	0.19109	-6.41709	0.13544			0.21976	-3.30827	0.21733	-3.30827		0.54693	-3.30827	0.34435	-3.30827
4.20311	0.22395	0.02743	4.20311	0.10272	0.02543		4.20311	0.724	0.40413	4.20311	1.82581	0.2658		-5.55604	0.19768	-6.39209	0.13922			0.24358	-3.25815	0.21802	-3.25815		0.54995	-3.25815	0.35944	-3.25815
4.23379	0.2119	0.01836	4.23379	0.1029	0.01844		4.23379	0.75842	0.34478	4.23379	1.6492	0.25647		-5.52704	0.20302	-6.36809	0.14312			0.27279	-3.20802	0.23012	-3.20802		0.54004	-3.20802	0.37147	-3.20802
4.26447	0.20064	0.00811	4.26447	0.10537	0.01336		4.26447	0.81254	0.27071	4.26447	1.4317	0.23018		-5.49804	0.20645	-6.34309	0.14718			0.30187	-3.15789	0.25317	-3.15789		0.51912	-3.15789	0.377	-3.15789
4.29515	0.19092	0.0034	4.29515	0.10969	0.01346		4.29515	0.90694	0.19184	4.29515	1.19603	0.18975		-5.46904	0.2087	-6.31909	0.15158			0.32508	-3.10777	0.28513	-3.10777		0.49084	-3.10777	0.37366	-3.10777
4.32583	0.18266	0.01254	4.32583	0.1151	0.01751		4.32583	1.0498	0.12769	4.32583	0.98043	0.13881		-5.44004	0.21164	-6.29409	0.15648			0.33874	-3.05764	0.32276	-3.05764		0.45996	-3.05764	0.3614	-3.05764
4.35651	0.17508	0.02031	4.35651	0.12063	0.02181		4.35651	1.23584	0.11813	4.35651	0.84628	0.08159		-5.41204	0.21761	-6.27009	0.16187			0.34242	-3.00752	0.36196	-3.00752		0.43143	-3.00752	0.34242	-3.00752
4.38719	0.16718	0.0256	4.38719	0.12527	0.02462		4.38719	1.45248	0.16495	4.38719	0.8555	0.02462		-5.38304	0.22826	-6.24509	0.1675			0.33877	-2.95739	0.39853	-2.95739		0.40919	-2.95739	0.32001	-2.95739
4.41786	0.15812	0.028	4.41786	0.12806	0.02533		4.41786	1.68582	0.22354	4.41786	1.00057	0.04056		-5.35404	0.24391	-6.22109	0.17282			0.33226	-2.90727	0.42944	-2.90727		0.39525	-2.90727	0.29704	-2.90727
4.44854	0.14755	0.02743	4.44854	0.12816	0.02386		4.44854	1.92336	0.27297	4.44854	1.21441	0.09207		-5.32504	0.26321	-6.19609	0.17715			0.32748	-2.85714	0.45393	-2.85714		0.3896	-2.85714	0.27531	-2.85714
4.47922	0.13571	0.02411	4.47922	0.12491	0.02046		4.47922	2.15479	0.30588	4.47922	1.43896	0.13603		-5.29604	0.28358	-6.17209	0.17975			0.32772	-2.80702	0.47342	-2.80702		0.39102	-2.80702	0.25588	-2.80702
4.5099	0.12337	0.01855	4.5099	0.11787	0.01565		4.5099	2.37204	0.31945	4.5099	1.63948	0.16915		-5.26704	0.30183	-6.14709	0.18017			0.33414	-2.75689	0.49004	-2.75689		0.39818	-2.75689	0.23964	-2.75689
4.54058	0.1116	0.01149	4.54058	0.10686	0.01025		4.54058	2.56898	0.31324	4.54058	1.79578	0.18977		-5.23804	0.31545	-6.12309	0.17835			0.34575	-2.70677	0.50441	-2.70677		0.41015	-2.70677	0.22734	-2.70677
4.57126	0.10138	0.00421	4.57126	0.09203	0.00611		4.57126	2.74112	0.28853	4.57126	1.89615	0.19719		-5.20904	0.32245	-6.09809	0.17465			0.35992	-2.65664	0.51445	-2.65664		0.42618	-2.65664	0.21917	-2.65664
4.60194	0.09316	0.00539	4.60194	0.07396	0.00698		4.60194	2.88523	0.248	4.60194	1.93468	0.19167		-5.18004	0.32236	-6.07409	0.16999			0.37329	-2.60652	0.51601	-2.60652		0.44508	-2.60652	0.21434	-2.60652
4.63262	0.08658	0.012	4.63262	0.05401	0.01082		4.63262	2.99896	0.19563	4.63262	1.91006	0.17428		-5.15104	0.31581	-6.04909	0.16554			0.38255	-2.55639	0.50526	-2.55639		0.46512	-2.55639	0.21141	-2.55639
4.6633	0.08054	0.01741	4.6633	0.03603	0.01424		4.6633	3.08049	0.13703	4.6633	1.82498	0.1468		-5.12204	0.30471	-6.02509	0.16267			0.38536	-2.50627	0.48113	-2.50627		0.48415	-2.50627	0.209	-2.50627
4.69398	0.07372	0.02091	4.69398	0.03153	0.01631		4.69398	3.12828	0.08268	4.69398	1.68568	0.1116		-5.09304	0.29213	-6.00009	0.16253			0.38099	-2.45614	0.44638	-2.45614		0.49992	-2.45614	0.20637	-2.45614
4.72466	0.06504	0.02223	4.72466	0.04697	0.01678		4.72466	3.14091	0.0637	4.72466	1.50178	0.07144		-5.06404	0.28238	-5.97609	0.16595			0.37033	-2.40602	0.40636	-2.40602		0.51013	-2.40602	0.20336	-2.40602
4.75534	0.05398	0.02134	4.75534	0.06999	0.01568		4.75534	3.11711	0.09843	4.75534	1.28615	0.02957		-5.03504	0.2808	-5.95109	0.17318			0.35514	-2.35589	0.36658	-2.35589		0.51242	-2.35589	0.19968	-2.35589
4.78602	0.04077	0.01849	4.78602	0.09378	0.01325		4.78602	3.05582	0.14509	4.78602	1.05564	0.01556		-5.00604	0.29309	-5.92709	0.18379			0.3369	-2.30576	0.33055	-2.30576		0.50483	-2.30576	0.19447	-2.30576
4.8167	0.02666	0.01409	4.8167	0.11582	0.00995		4.8167	2.95649	0.18546	4.8167	0.83327	0.05254		-4.97704	0.32458	-5.90209	0.19673			0.31621	-2.25564	0.29924	-2.25564		0.48649	-2.25564	0.18629	-2.25564
4.84738	0.01646	0.00879	4.84738	0.13472	0.00656		4.84738	2.81927	0.21431	4.84738	0.65329	0.0853		-4.94804	0.37864	-5.87809	0.21045			0.29313	-2.20551	0.27179	-2.20551		0.45817	-2.20551	0.17383	-2.20551
4.87806	0.021	0.00391	4.87806	0.14956	0.00484		4.87806	2.64537	0.2296	4.87806	0.56227	0.11087		-4.91904	0.45593	-5.85309	0.22316			0.26824	-2.15539	0.24687	-2.15539		0.42198	-2.15539	0.15671	-2.15539
4.90874	0.03417	0.00481	4.90874	0.15974	0.00636		4.90874	2.43729	0.23089	4.90874	0.58404	0.12797		-4.89004	0.55425	-5.82909	0.23322			0.24307	-2.10526	0.22345	-2.10526		0.38029	-2.10526	0.13593	-2.10526
4.93942	0.04748	0.00915	4.93942	0.16496	0.00895		4.93942	2.19897	0.21888	4.93942	0.67936	0.13599		-4.86104	0.66841	-5.80409	0.23936			0.21963	-2.05514	0.20086	-2.05514		0.3345	-2.05514	0.1138	-2.05514
4.9701	0.05845	0.01276	4.9701	0.16519	0.01105		4.9701	1.93592	0.19524	4.9701	0.79236	0.13499		-4.83204	0.79208	-5.78009	0.24109			0.19913	-2.00501	0.17836	-2.00501		0.28483	-2.00501	0.09322	-2.00501
5.00078	0.06609	0.01495	5.00078	0.16069	0.01213		5.00078	1.65533	0.16251	5.00078	0.88941	0.12559		-4.80304	0.91869	-5.75509	0.23873			0.18109	-1.95489	0.15492	-1.95489		0.23105	-1.95489	0.07674	-1.95489
5.03146	0.06995	0.01551	5.03146	0.15194	0.01207		5.03146	1.36618	0.12413	5.03146	0.9547	0.10895		-4.77404	1.04195	-5.73109	0.23346			0.16357	-1.90476	0.12952	-1.90476		0.17356	-1.90476	0.0654	-1.90476
5.06214	0.07006	0.01446	5.06214	0.13968	0.01091		5.06214	1.07979	0.08524	5.06214	0.98214	0.08662		-4.74504	1.15722	-5.70609	0.22703			0.1443	-1.85464	0.10192	-1.85464		0.11396	-1.85464	0.05812	-1.85464
5.09282	0.06683	0.012	5.09282	0.12482	0.00885		5.09282	0.81164	0.05639	5.09282	0.97139	0.0605		-4.71704	1.25958	-5.68209	0.22138			0.12183	-1.80451	0.07323	-1.80451		0.05479	-1.80451	0.05184	-1.80451
5.1235	0.06102	0.00847	5.1235	0.10842	0.00624		5.1235	0.58677	0.05698	5.1235	0.92622	0.03285		-4.68804	1.34482	-5.65709	0.21835			0.09608	-1.75439	0.04571	-1.75439		-0.001	-1.75439	0.04269	-1.75439
5.15418	0.05376	0.00429	5.15418	0.09175	0.00372		5.15418	0.45021	0.08102	5.15418	0.85385	0.01028		-4.65904	1.40816	-5.63309	0.21923			0.0681	-1.70426	0.02171	-1.70426		-0.0507	-1.70426	0.02773	-1.70426
5.18486	0.04641	0.000855448	5.18486	0.07621	0.00307		5.18486	0.44584	0.10766	5.18486	0.76474	0.02552		-4.63004	1.44507	-5.60809	0.22445			0.03937	-1.65414	0.00231	-1.65414		-0.09224	-1.65414	0.00624	-1.65414
5.21553	0.04051	0.00444	5.21553	0.06341	0.00484		5.21553	0.53681	0.1288	5.21553	0.67287	0.04769		-4.60104	1.45295	-5.58409	0.23369			0.01137	-1.60401	-0.01352	-1.60401		-0.12481	-1.60401	-0.02016	-1.60401
5.24621	0.03725	0.0079	5.24621	0.05491	0.00685		5.24621	0.65136	0.14172	5.24621	0.59549	0.06581		-4.57204	1.43192	-5.55909	0.24576			-0.0147	-1.55388	-0.02866	-1.55388		-0.1493	-1.55388	-0.04883	-1.55388
5.27689	0.03677	0.01042	5.27689	0.05143	0.00829		5.27689	0.75161	0.14556	5.27689	0.55025	0.0785		-4.54304	1.38674	-5.53509	0.259			-0.038	-1.50376	-0.04684	-1.50376		-0.16822	-1.50376	-0.07773	-1.50376
5.30757	0.03803	0.01177	5.30757	0.05203	0.00892		5.30757	0.8232	0.14047	5.30757	0.54672	0.0852		-4.51404	1.32652	-5.51009	0.27151			-0.05835	-1.45363	-0.07134	-1.45363		-0.18484	-1.45363	-0.10634	-1.45363
5.33825	0.03973	0.01188	5.33825	0.05463	0.00867		5.33825	0.86183	0.12736	5.33825	0.5787	0.08583		-4.48504	1.26396	-5.48609	0.28162			-0.07654	-1.40351	-0.1041	-1.40351		-0.20183	-1.40351	-0.13506	-1.40351
5.36893	0.04105	0.01081	5.36893	0.0573	0.00763		5.36893	0.86818	0.10781	5.36893	0.629	0.08074		-4.45604	1.21179	-5.46109	0.28826			-0.09461	-1.35338	-0.14565	-1.35338		-0.2204	-1.35338	-0.16407	-1.35338
5.39961	0.04185	0.00874	5.39961	0.05889	0.00596		5.39961	0.84599	0.08403	5.39961	0.68036	0.07061		-4.42704	1.18126	-5.43709	0.29119			-0.11547	-1.30326	-0.19547	-1.30326		-0.24046	-1.30326	-0.19259	-1.30326
5.43029	0.0425	0.00592	5.43029	0.05885	0.00388		5.43029	0.80105	0.05937	5.43029	0.72053	0.05646		-4.39804	1.17884	-5.41209	0.29126			-0.14205	-1.25313	-0.25231	-1.25313		-0.26167	-1.25313	-0.21934	-1.25313
5.46097	0.04362	0.00268	5.46097	0.05708	0.00189		5.46097	0.74056	0.04047	5.46097	0.74234	0.03947		-4.36904	1.20613	-5.38709	0.29042			-0.1762	-1.20301	-0.31402	-1.20301		-0.28462	-1.20301	-0.24347	-1.20301
5.49165	0.04573	0.000696041	5.49165	0.05377	0.00186		5.49165	0.6724	0.03938	5.49165	0.74252	0.02107		-4.34004	1.25959	-5.36309	0.29143			-0.21792	-1.15288	-0.37703	-1.15288		-0.31121	-1.15288	-0.26518	-1.15288
5.52233	0.04895	0.00374	5.52233	0.04932	0.00357		5.52233	0.60434	0.05442	5.52233	0.72067	0.00488		-4.31104	1.33132	-5.33809	0.29763			-0.26506	-1.10276	-0.43615	-1.10276		-0.34366	-1.10276	-0.28533	-1.10276
5.55301	0.05294	0.00629	5.55301	0.04428	0.00513		5.55301	0.5428	0.07243	5.55301	0.67854	0.01694		-4.28204	1.41169	-5.31409	0.31233			-0.31366	-1.05263	-0.48525	-1.05263		-0.38288	-1.05263	-0.30426	-1.05263
5.58369	0.0571	0.0081	5.58369	0.03933	0.00618		5.58369	0.4915	0.08745	5.58369	0.61953	0.03252		-4.25304	1.49097	-5.28909	0.33827			-0.35867	-1.00251	-0.5187	-1.00251		-0.42699	-1.00251	-0.32092	-1.00251
5.61437	0.0608	0.00905	5.61437	0.03526	0.00661		5.61437	0.45035	0.09737	5.61437	0.54822	0.04538		-4.22404	1.56084	-5.26509	0.37738			-0.39493	-0.95238	-0.53283	-0.95238		-0.47098	-0.95238	-0.33271	-0.95238
5.64505	0.06354	0.00911	5.64505	0.03278	0.00643		5.64505	0.41566	0.1014	5.64505	0.47014	0.05471		-4.19504	1.61718	-5.24009	0.4304			-0.41826	-0.90226	-0.52687	-0.90226		-0.50777	-0.90226	-0.33662	-0.90226
5.67573	0.06501	0.00833	5.67573	0.03221	0.00568		5.67573	0.38193	0.0995	5.67573	0.39154	0.06015		-4.16604	1.66	-5.21609	0.49641			-0.42639	-0.85213	-0.50304	-0.85213		-0.53051	-0.85213	-0.33107	-0.85213
5.70641	0.0651	0.00685	5.70641	0.03334	0.0045		5.70641	0.34414	0.09209	5.70641	0.31937	0.06159		-4.13704	1.69387	-5.19109	0.57366			-0.41944	-0.80201	-0.46628	-0.80201		-0.53526	-0.80201	-0.31765	-0.80201
5.73709	0.06385	0.00488	5.73709	0.03549	0.00304		5.73709	0.29955	0.08003	5.73709	0.26124	0.05923		-4.10804	1.72628	-5.16709	0.6592			-0.39978	-0.75188	-0.42354	-0.75188		-0.52305	-0.75188	-0.30146	-0.75188
5.76777	0.06145	0.00265	5.76777	0.03799	0.00149		5.76777	0.24899	0.06448	5.76777	0.22413	0.05348		-4.07904	1.7655	-5.14209	0.74932			-0.37132	-0.70175	-0.38253	-0.70175		-0.49995	-0.70175	-0.28951	-0.70175
5.79845	0.05816	0.000651468	5.79845	0.04031	0.000597452		5.79845	0.1986	0.04694	5.79845	0.21038	0.04496		-4.05104	1.81949	-5.11809	0.83965			-0.33872	-0.65163	-0.35008	-0.65163		-0.47469	-0.65163	-0.28754	-0.65163
5.82913	0.05424	0.0019	5.82913	0.04217	0.00164		5.82913	0.16329	0.02961	5.82913	0.21436	0.0344		-4.02204	1.89212	-5.09309	0.92614			-0.3065	-0.6015	-0.33056	-0.6015		-0.45486	-0.6015	-0.29688	-0.6015
5.85981	0.04992	0.00359	5.85981	0.0434	0.00265		5.85981	0.16413	0.01797	5.85981	0.22652	0.02265		-3.99304	1.98461	-5.06909	1.00455			-0.27847	-0.55138	-0.32483	-0.55138		-0.44365	-0.55138	-0.31321	-0.55138
5.89049	0.04537	0.0048	5.89049	0.04397	0.00329		5.89049	0.20215	0.02218	5.89049	0.23968	0.01058		-3.96404	2.09348	-5.04409	1.07122			-0.25724	-0.50125	-0.33029	-0.50125		-0.4389	-0.50125	-0.32806	-0.50125
5.92117	0.04068	0.00544	5.92117	0.0439	0.00353		5.92117	0.25643	0.03429	5.92117	0.2506	0.00241		-3.93504	2.21385	-5.02009	1.12351			-0.24394	-0.45113	-0.34197	-0.45113		-0.43464	-0.45113	-0.33254	-0.45113
5.95185	0.03592	0.0055	5.95185	0.04323	0.00336		5.95185	0.30981	0.04566	5.95185	0.25884	0.01214		-3.90604	2.33882	-4.99509	1.15972			-0.23829	-0.401	-0.35447	-0.401		-0.42424	-0.401	-0.3212	-0.401
5.98253	0.03114	0.00501	5.98253	0.04205	0.00286		5.98253	0.3523	0.05406	5.98253	0.26536	0.021		-3.87704	2.46221	-4.97109	1.18047			-0.23881	-0.35088	-0.36381	-0.35088		-0.40313	-0.35088	-0.29426	-0.35088
6.0132	0.02645	0.0041	6.0132	0.04046	0.0021		6.0132	0.37778	0.05884	6.0132	0.27138	0.02778		-3.84804	2.57855	-4.94609	1.18722			-0.24307	-0.30075	-0.36826	-0.30075		-0.37015	-0.30075	-0.2569	-0.30075
6.04388	0.02212	0.00288	6.04388	0.0386	0.0012		6.04388	0.38241	0.05987	6.04388	0.27748	0.0322		-3.81904	2.68487	-4.92209	1.18338			-0.24773	-0.25063	-0.36759	-0.25063		-0.32709	-0.25063	-0.21647	-0.25063
6.07456	0.01863	0.00151	6.07456	0.03666	0.000369189		6.07456	0.36411	0.05734	6.07456	0.28328	0.03417		-3.79004	2.78113	-4.89709	1.17337			-0.24885	-0.2005	-0.36151	-0.2005		-0.27751	-0.2005	-0.17912	-0.2005
6.10524	0.01669	0.000181128	6.10524	0.03495	0.000750284		6.10524	0.32241	0.05171	6.10524	0.28748	0.03379		-3.76104	2.86926	-4.87309	1.16207			-0.24265	-0.15038	-0.34848	-0.15038		-0.22557	-0.15038	-0.14789	-0.15038
6.13592	0.01679	0.00108	6.13592	0.03383	0.00144		6.13592	0.2584	0.04361	6.13592	0.28828	0.03128		-3.73204	2.95358	-4.84809	1.15427			-0.22691	-0.10025	-0.32616	-0.10025		-0.17554	-0.10025	-0.12272	-0.10025
6.1666	0.01868	0.00205	6.1666	0.03371	0.00193		6.1666	0.17497	0.03383	6.1666	0.28387	0.027		-3.70304	3.03617	-4.82409	1.15365			-0.20211	-0.05013	-0.29315	-0.05013		-0.13155	-0.05013	-0.10191	-0.05013
6.19728	0.02154	0.00268	6.19728	0.03483	0.00216		6.19728	0.07997	0.02332	6.19728	0.27282	0.02139		-3.67404	3.11834	-4.79909	1.16344			-0.17148	0	-0.25068	0		-0.09699	0	-0.08394	0
6.22796	0.02465	0.00295	6.22796	0.03722	0.00211		6.22796	0.0645	0.0136	6.22796	0.25438	0.01497		-3.64504	3.1948	-4.77509	1.1847			-0.13963	0.05013	-0.20287	0.05013		-0.07341	0.05013	-0.06856	0.05013
6.25864	0.02759	0.00287	6.25864	0.04062	0.00183		6.25864	0.17601	0.00914	6.25864	0.22857	0.00836		-3.61604	3.25723	-4.75009	1.21765			-0.11059	0.10025	-0.15555	0.10025		-0.05974	0.10025	-0.05679	0.10025
6.28932	0.03013	0.00246	6.28932	0.04463	0.00135		6.28932	0.29891	0.01401	6.28932	0.19626	0.00337		-3.58704	3.29604	-4.72609	1.26129			-0.08651	0.15038	-0.11432	0.15038		-0.0525	0.15038	-0.05009	0.15038
6.32	0.03222	0.00181	6.32	0.0488	0.000756243		6.32	0.42001	0.02097	6.32	0.15927	0.00633		-3.55804	3.30424	-4.70109	1.31441			-0.06746	0.2005	-0.08318	0.2005		-0.04732	0.2005	-0.04915	0.2005
6.35068	0.03385	0.001	6.35068	0.05274	0.000330711		6.35068	0.53312	0.02679	6.35068	0.12069	0.01135		-3.52904	3.28138	-4.67709	1.37582			-0.0522	0.25063	-0.0638	0.25063		-0.04098	0.25063	-0.05316	0.25063
6.38136	0.03507	0.000129551	6.38136	0.05613	0.000763399		6.38136	0.63316	0.03074	6.38136	0.08625	0.01556		-3.50004	3.23614	-4.65209	1.44455			-0.03902	0.30075	-0.05557	0.30075		-0.03286	0.30075	-0.05978	0.30075
6.41204	0.03597	0.000718948	6.41204	0.05874	0.00133		6.41204	0.7159	0.03263	6.41204	0.06745	0.01856		-3.47104	3.18513	-4.62809	1.52027			-0.02656	0.35088	-0.05599	0.35088		-0.02484	0.35088	-0.0661	0.35088
6.44272	0.0366	0.00146	6.44272	0.06041	0.00179		6.44272	0.77806	0.03251	6.44272	0.07481	0.02027		-3.44204	3.15073	-4.60309	1.60243			-0.01431	0.401	-0.06144	0.401		-0.02006	0.401	-0.06961	0.401
6.4734	0.03704	0.00204	6.4734	0.06107	0.00208		6.4734	0.8174	0.03057	6.4734	0.09745	0.02069		-3.41304	3.1531	-4.57909	1.69078			-0.00285	0.45113	-0.06824	0.45113		-0.0213	0.45113	-0.06886	0.45113
6.50408	0.03733	0.00241	6.50408	0.06072	0.0022		6.50408	0.83282	0.02713	6.50408	0.12109	0.01993		-3.38404	3.2067	-4.55409	1.78437			0.00635	0.50125	-0.07352	0.50125		-0.0299	0.50125	-0.06355	0.50125
6.53476	0.03751	0.00256	6.53476	0.05942	0.00214		6.53476	0.82436	0.02256	6.53476	0.13922	0.01817		-3.35604	3.31638	-4.53009	1.88086			0.01167	0.55138	-0.07585	0.55138		-0.04512	0.55138	-0.05439	0.55138
6.56544	0.03764	0.00251	6.56544	0.05733	0.00194		6.56544	0.79324	0.01735	6.56544	0.14908	0.01565		-3.32704	3.47624	-4.50509	1.97679			0.01228	0.6015	-0.07534	0.6015		-0.06402	0.6015	-0.04326	0.6015
6.59612	0.03777	0.00228	6.59612	0.0546	0.00163		6.59612	0.74182	0.01208	6.59612	0.14952	0.01265		-3.29804	3.67309	-4.48109	2.06757			0.00864	0.65163	-0.07324	0.65163		-0.08179	0.65163	-0.03347	0.65163
6.6268	0.03795	0.00191	6.6268	0.05148	0.00127		6.6268	0.67362	0.00785	6.6268	0.14048	0.00952		-3.26904	3.88906	-4.45609	2.14771			0.00228	0.70175	-0.07113	0.70175		-0.09283	0.70175	-0.02923	0.70175
6.65748	0.03828	0.00148	6.65748	0.04823	0.000953448		6.65748	0.59345	0.00692	6.65748	0.12281	0.0068		-3.24004	4.10521	-4.43209	2.21262			-0.00498	0.75188	-0.07006	0.75188		-0.09248	0.75188	-0.03428	0.75188
6.68816	0.03882	0.00105	6.68816	0.04514	0.000816416		6.68816	0.50779	0.00954	6.68816	0.09848	0.00537		-3.21104	4.30498	-4.40709	2.25815			-0.01172	0.80201	-0.0701	0.80201		-0.0788	0.80201	-0.05008	0.80201
6.71884	0.03965	0.000739943	6.71884	0.04253	0.000907736		6.71884	0.4257	0.01304	6.71884	0.07166	0.00594		-3.18204	4.47439	-4.38309	2.28303			-0.01719	0.85213	-0.0705	0.85213		-0.0537	0.85213	-0.07463	0.85213
6.74952	0.04081	0.00072009	6.74952	0.04073	0.00111		6.74952	0.36015	0.01618	6.74952	0.05313	0.00765		-3.15304	4.60247	-4.35809	2.28856			-0.02116	0.90226	-0.07038	0.90226		-0.02274	0.90226	-0.10275	0.90226
6.7802	0.04233	0.00092077	6.7802	0.04002	0.00129		6.7802	0.32713	0.01862	6.7802	0.06103	0.00949		-3.12404	4.68266	-4.33409	2.27821			-0.02361	0.95238	-0.06936	0.95238		0.00651	0.95238	-0.12756	0.95238
6.81087	0.04419	0.00115	6.81087	0.04056	0.00142		6.81087	0.33616	0.02029	6.81087	0.09005	0.01103		-3.09504	4.7119	-4.30909	2.25805			-0.02465	1.00251	-0.06804	1.00251		0.027	1.00251	-0.14273	1.00251
6.84155	0.04634	0.00134	6.84155	0.04235	0.00147		6.84155	0.37966	0.02124	6.84155	0.12437	0.01215		-3.06604	4.69212	-4.28509	2.23554			-0.02451	1.05263	-0.06798	1.05263		0.03463	1.05263	-0.14458	1.05263
6.87223	0.04869	0.00145	6.87223	0.04524	0.00145		6.87223	0.44071	0.02155	6.87223	0.15689	0.01281		-3.03704	4.63067	-4.26009	2.2174			-0.02354	1.10276	-0.07119	1.10276		0.02939	1.10276	-0.13337	1.10276
6.90291	0.05112	0.00149	6.90291	0.04897	0.00138		6.90291	0.50538	0.02136	6.90291	0.18421	0.01304		-3.00804	4.54026	-4.23609	2.20985			-0.02228	1.15288	-0.07903	1.15288		0.01455	1.15288	-0.11297	1.15288
6.93359	0.05347	0.00148	6.93359	0.05324	0.00127		6.93359	0.56502	0.02078	6.93359	0.20421	0.01292		-2.97904	4.43702	-4.21109	2.2173			-0.02144	1.20301	-0.09099	1.20301		-0.00553	1.20301	-0.0891	1.20301
6.96427	0.05558	0.00143	6.96427	0.05777	0.00114		6.96427	0.61457	0.01993	6.96427	0.21552	0.01252		-2.95004	4.33791	-4.18709	2.24195			-0.02174	1.25313	-0.10437	1.25313		-0.02732	1.25313	-0.06712	1.25313
6.99495	0.0573	0.00135	6.99495	0.06229	0.00102		6.99495	0.65117	0.01887	6.99495	0.21736	0.01192		-2.92104	4.25795	-4.16209	2.28439			-0.02348	1.30326	-0.11541	1.30326		-0.04857	1.30326	-0.05058	1.30326
7.02563	0.05849	0.00128	7.02563	0.06659	0.00091284		7.02563	0.6733	0.01765	7.02563	0.20952	0.01121		-2.89204	4.20556	-4.13809	2.34405			-0.02624	1.35338	-0.12136	1.35338		-0.06716	1.35338	-0.04105	1.35338
7.05631	0.05906	0.00122	7.05631	0.07045	0.000832863		7.05631	0.68048	0.01626	7.05631	0.19226	0.01048		-2.86304	4.18206	-4.11309	2.41921			-0.02893	1.40351	-0.1219	1.40351		-0.08009	1.40351	-0.03852	1.40351
7.08699	0.05896	0.00117	7.08699	0.07374	0.000781137		7.08699	0.67302	0.01471	7.08699	0.16635	0.00977		-2.83404	4.17947	-4.08909	2.50781			-0.03024	1.45363	-0.11882	1.45363		-0.08409	1.45363	-0.04166	1.45363
7.11767	0.0582	0.00114	7.11767	0.07634	0.000756022		7.11767	0.65196	0.01297	7.11767	0.13292	0.00913		-2.80504	4.18392	-4.06409	2.60833			-0.02948	1.50376	-0.11425	1.50376		-0.07762	1.50376	-0.04802	1.50376
7.14835	0.05687	0.00111	7.14835	0.07818	0.0007537		7.14835	0.61908	0.01108	7.14835	0.09344	0.00857		-2.77604	4.18009	-4.04009	2.71877			-0.02714	1.55388	-0.10914	1.55388		-0.06242	1.55388	-0.05454	1.55388
7.17903	0.05512	0.00108	7.17903	0.07925	0.00077012		7.17903	0.57692	0.00908	7.17903	0.04963	0.00806		-2.74704	4.15664	-4.01509	2.8372			-0.02488	1.60401	-0.10327	1.60401		-0.04314	1.60401	-0.05866	1.60401
7.20971	0.05314	0.00105	7.20971	0.07957	0.000801717		7.20971	0.52891	0.0071	7.20971	0.00507	0.0076		-2.71804	4.11131	-3.99109	2.96184			-0.02483	1.65414	-0.09641	1.65414		-0.0253	1.65414	-0.05934	1.65414
7.24039	0.05115	0.00101	7.24039	0.07924	0.000844999		7.24039	0.47953	0.00541	7.24039	0.04431	0.00712		-2.68904	4.0535	-3.96609	3.09001			-0.02843	1.70426	-0.08931	1.70426		-0.01328	1.70426	-0.05716	1.70426
7.27107	0.04937	0.000996276	7.27107	0.0784	0.00089571		7.27107	0.43443	0.00451	7.27107	0.09027	0.00663		-2.66104	4.00271	-3.94209	3.21918			-0.0354	1.75439	-0.08339	1.75439		-0.00979	1.75439	-0.05369	1.75439
7.30175	0.04795	0.00101	7.30175	0.07723	0.000948186		7.30175	0.4001	0.00482	7.30175	0.13355	0.0061		-2.63204	3.98398	-3.91709	3.34575			-0.04359	1.80451	-0.07954	1.80451		-0.01644	1.80451	-0.05062	1.80451
7.33243	0.04695	0.00106	7.33243	0.07594	0.000995255		7.33243	0.38252	0.00596	7.33243	0.17264	0.00556		-2.60304	4.02135	-3.89309	3.46667			-0.04996	1.85464	-0.07712	1.85464		-0.03439	1.85464	-0.04938	1.85464
7.36311	0.04632	0.00115	7.36311	0.07478	0.00103		7.36311	0.38454	0.00729	7.36311	0.20635	0.00506		-2.57404	4.1317	-3.86809	3.57797			-0.05214	1.90476	-0.07443	1.90476		-0.06398	1.90476	-0.05097	1.90476
7.39379	0.04589	0.00125	7.39379	0.07394	0.00104		7.39379	0.40411	0.00844	7.39379	0.23378	0.00467		-2.54504	4.32015	-3.84409	3.67542			-0.04955	1.95489	-0.07022	1.95489		-0.10326	1.95489	-0.05582	1.95489
7.42447	0.04545	0.00134	7.42447	0.07358	0.00102		7.42447	0.43549	0.00924	7.42447	0.25436	0.00443		-2.51604	4.58067	-3.81909	3.75507			-0.04346	2.00501	-0.06498	2.00501		-0.14648	2.00501	-0.06367	2.00501
7.45515	0.04479	0.00141	7.45515	0.07375	0.000975014		7.45515	0.47205	0.00964	7.45515	0.26783	0.00437		-2.48704	4.89628	-3.79509	3.81243			-0.03615	2.05514	-0.06073	2.05514		-0.1842	2.05514	-0.07359	2.05514
7.48583	0.04372	0.00143	7.48583	0.07442	0.000893369		7.48583	0.50818	0.00966	7.48583	0.27428	0.00444		-2.45804	5.24318	-3.77009	3.84428			-0.02999	2.10526	-0.05944	2.10526		-0.2058	2.10526	-0.08427	2.10526
7.51651	0.04214	0.00142	7.51651	0.07541	0.000783803		7.51651	0.53979	0.00944	7.51651	0.27408	0.00458		-2.42904	5.59228	-3.74509	3.84817			-0.0268	2.15539	-0.06142	2.15539		-0.20408	2.15539	-0.09422	2.15539
7.54719	0.03998	0.00136	7.54719	0.07652	0.000656741		7.54719	0.56421	0.0092	7.54719	0.26788	0.00471		-2.40004	5.91142	-3.72109	3.82399			-0.02763	2.20551	-0.06504	2.20551		-0.17914	2.20551	-0.10187	2.20551
7.57787	0.03727	0.00127	7.57787	0.07748	0.000529563		7.57787	0.57986	0.00928	7.57787	0.25659	0.0048		-2.37104	6.16768	-3.69609	3.77228			-0.0327	2.25564	-0.06784	2.25564		-0.13874	2.25564	-0.10562	2.25564
7.60854	0.03411	0.00116	7.60854	0.07807	0.000428039		7.60854	0.58605	0.00995	7.60854	0.24135	0.00487		-2.34204	6.32815	-3.67209	3.69797			-0.04131	2.30576	-0.06813	2.30576		-0.09474	2.30576	-0.10423	2.30576
7.63922	0.03062	0.00103	7.63922	0.07808	0.000381092		7.63922	0.58275	0.01125	7.63922	0.2235	0.00496		-2.31304	6.36746	-3.64709	3.60553			-0.05192	2.35589	-0.06571	2.35589		-0.05757	2.35589	-0.09753	2.35589
7.6699	0.02699	0.000913414	7.6699	0.07738	0.000395414		7.6699	0.57046	0.01301	7.6699	0.2046	0.00517		-2.28404	6.2659	-3.62309	3.50289			-0.0625	2.40602	-0.06164	2.40602		-0.0324	2.40602	-0.08682	2.40602
7.70058	0.02339	0.000824454	7.70058	0.07593	0.000443933		7.70058	0.55	0.01495	7.70058	0.18633	0.00557		-2.25504	6.0213	-3.59809	3.39784			-0.0711	2.45614	-0.05739	2.45614		-0.01865	2.45614	-0.07467	2.45614
7.73126	0.02001	0.000798243	7.73126	0.07377	0.000498163		7.73126	0.52249	0.01678	7.73126	0.17041	0.00617		-2.22604	5.64564	-3.57409	3.29787			-0.07645	2.50627	-0.05411	2.50627		-0.0125	2.50627	-0.06379	2.50627
7.76194	0.01703	0.000859929	7.76194	0.07102	0.000546916		7.76194	0.48916	0.01828	7.76194	0.15832	0.00691		-2.19704	5.16616	-3.54909	3.20962			-0.07836	2.55639	-0.05232	2.55639		-0.0101	2.55639	-0.05583	2.55639
7.79262	0.01455	0.00101	7.79262	0.06789	0.00059276		7.79262	0.45138	0.01926	7.79262	0.15089	0.00772		-2.16804	4.62186	-3.52509	3.13753			-0.07761	2.60652	-0.05189	2.60652		-0.00987	2.60652	-0.05053	2.60652
7.8233	0.01262	0.00121	7.8233	0.06465	0.000643901		7.8233	0.41062	0.0196	7.8233	0.14791	0.00846		-2.13904	4.05873	-3.50009	3.08282			-0.07542	2.65664	-0.05223	2.65664		-0.01274	2.65664	-0.04584	2.65664
7.85398	0.01127	0.00143	7.85398	0.06157	0.000705686		7.85398	0.36855	0.01921	7.85398	0.14815	0.00906		-2.11004	3.52316	-3.47609	3.04477			-0.0728	2.70677	-0.05249	2.70677		-0.02083	2.70677	-0.03915	2.70677
7.88466	0.01046	0.00165	7.88466	0.05892	0.000775003		7.88466	0.32722	0.01808	7.88466	0.14981	0.00941		-2.08104	3.05579	-3.45109	3.01949			-0.06995	2.75689	-0.05192	2.75689		-0.03514	2.75689	-0.02904	2.75689
7.91534	0.01021	0.00184	7.91534	0.05686	0.000840657		7.91534	0.2893	0.01624	7.91534	0.15103	0.00948		-2.05204	2.68539	-3.42709	3.00283			-0.06626	2.80702	-0.05027	2.80702		-0.05388	2.80702	-0.01651	2.80702
7.94602	0.01056	0.00197	7.94602	0.05546	0.000887954		7.94602	0.25831	0.0138	7.94602	0.15028	0.00922		-2.02304	2.42487	-3.40209	2.99036			-0.06088	2.85714	-0.04796	2.85714		-0.07252	2.85714	-0.00503	2.85714
7.9767	0.01149	0.00203	7.9767	0.05461	0.000903775		7.9767	0.23838	0.01094	7.9767	0.14647	0.00865		-1.99404	2.2711	-3.37809	2.97889			-0.05349	2.90727	-0.04591	2.90727		-0.0857	2.90727	0.00104	2.90727
8.00738	0.01295	0.00201	8.00738	0.05413	0.000880484		8.00738	0.23279	0.00799	8.00738	0.13897	0.0078		-1.96604	2.20582	-3.35309	2.96818			-0.04491	2.95739	-0.04498	2.95739		-0.09008	2.95739	-0.00139	2.95739
8.03806	0.01475	0.00192	8.03806	0.05378	0.000819009		8.03806	0.24183	0.00569	8.03806	0.1276	0.00675		-1.93704	2.20281	-3.32909	2.95874			-0.03703	3.00752	-0.04532	3.00752		-0.0862	3.00752	-0.01267	3.00752
8.06874	0.01674	0.00177	8.06874	0.0533	0.000732012		8.06874	0.26217	0.00546	8.06874	0.11259	0.00563		-1.90804	2.23319	-3.30409	2.95291			-0.03201	3.05764	-0.04613	3.05764		-0.07817	3.05764	-0.03045	3.05764
8.09942	0.01872	0.00158	8.09942	0.05252	0.000647449		8.09942	0.28872	0.0074	8.09942	0.09468	0.00465		-1.87904	2.27422	-3.28009	2.95207			-0.03134	3.10777	-0.04593	3.10777		-0.07131	3.10777	-0.05095	3.10777
8.1301	0.02056	0.0014	8.1301	0.05134	0.000606626		8.1301	0.3166	0.01005	8.1301	0.07533	0.00409		-1.85004	2.31168	-3.25509	2.95628			-0.03508	3.15789	-0.04334	3.15789		-0.06968	3.15789	-0.07043	3.15789
8.16078	0.02216	0.00127	8.16078	0.04972	0.000638887		8.16078	0.34187	0.01256	8.16078	0.05749	0.00418		-1.82104	2.3411	-3.23109	2.96288			-0.04195	3.20802	-0.03793	3.20802		-0.07477	3.20802	-0.08611	3.20802
8.19146	0.02347	0.00123	8.19146	0.0477	0.000728832		8.19146	0.36159	0.01462	8.19146	0.04718	0.00479		-1.79204	2.36355	-3.20609	2.96717			-0.04979	3.25815	-0.03066	3.25815		-0.08596	3.25815	-0.09619	3.25815
8.22214	0.02447	0.00126	8.22214	0.04538	0.000832884		8.22214	0.37359	0.01607	8.22214	0.05102	0.00562		-1.76304	2.3806	-3.18209	2.96366			-0.05651	3.30827	-0.02367	3.30827		-0.10147	3.30827	-0.09947	3.30827
8.25282	0.0252	0.00134	8.25282	0.04288	0.000911804		8.25282	0.37643	0.01687	8.25282	0.06602	0.00643		-1.73404	2.39237	-3.15709	2.94843			-0.0608	3.3584	-0.01937	3.3584		-0.11917	3.3584	-0.09528	3.3584
8.2835	0.02572	0.00142	8.2835	0.04035	0.00093952		8.2835	0.36931	0.01705	8.2835	0.08471	0.00711		-1.70504	2.3958	-3.13309	2.92068			-0.06251	3.40852	-0.01949	3.40852		-0.13695	3.40852	-0.08379	3.40852
8.31418	0.02607	0.00147	8.31418	0.03794	0.000901819		8.31418	0.35205	0.01669	8.31418	0.10268	0.00761		-1.67604	2.38993	-3.10809	2.88483			-0.06249	3.45865	-0.02461	3.45865		-0.15299	3.45865	-0.06637	3.45865
8.34486	0.02632	0.00148	8.34486	0.03577	0.000794668		8.34486	0.32514	0.01596	8.34486	0.11766	0.00796		-1.64704	2.38041	-3.08409	2.8485			-0.06198	3.50877	-0.03436	3.50877		-0.16619	3.50877	-0.0456	3.50877
8.37554	0.02649	0.00146	8.37554	0.03393	0.000623042		8.37554	0.28974	0.01508	8.37554	0.12831	0.0082		-1.61804	2.38413	-3.05909	2.82459			-0.06193	3.5589	-0.04765	3.5589		-0.17604	3.5589	-0.02474	3.5589
8.40621	0.02657	0.00143	8.40621	0.03249	0.000399777		8.40621	0.24778	0.01428	8.40621	0.13381	0.00841		-1.58904	2.4286	-3.03509	2.82581			-0.06266	3.60902	-0.06264	3.60902		-0.18192	3.60902	-0.00685	3.60902
8.43689	0.02657	0.00139	8.43689	0.03146	0.000145266		8.43689	0.20226	0.01379	8.43689	0.13371	0.00865		-1.56004	2.54595	-3.01009	2.86351			-0.06393	3.65915	-0.07669	3.65915		-0.1825	3.65915	0.00603	3.65915
8.46757	0.02648	0.00137	8.46757	0.03081	0.000130456		8.46757	0.15801	0.01371	8.46757	0.12793	0.00896		-1.53104	2.76579	-2.98609	2.94474			-0.06524	3.70927	-0.08676	3.70927		-0.17609	3.70927	0.01325	3.70927
8.49825	0.0263	0.00136	8.49825	0.03048	0.000381304		8.49825	0.1236	0.014	8.49825	0.1167	0.00932		-1.50204	3.10562	-2.96109	3.06996			-0.0661	3.7594	-0.09049	3.7594		-0.16187	3.7594	0.0154	3.7594
8.52893	0.02608	0.00134	8.52893	0.03038	0.000597297		8.52893	0.1118	0.01445	8.52893	0.1006	0.00968		-1.47304	3.56895	-2.93709	3.23316			-0.06619	3.80952	-0.08721	3.80952		-0.14103	3.80952	0.0137	3.80952
8.55961	0.02589	0.00129	8.55961	0.0304	0.000756342		8.55961	0.12714	0.01485	8.55961	0.08059	0.00998		-1.44404	4.14546	-2.91209	3.42235			-0.06564	3.85965	-0.07822	3.85965		-0.11666	3.85965	0.00934	3.85965
8.59029	0.02581	0.00121	8.59029	0.03041	0.000843517		8.59029	0.15742	0.01497	8.59029	0.05826	0.01011		-1.41504	4.81776	-2.88809	3.622			-0.06514	3.90977	-0.06617	3.90977		-0.0926	3.90977	0.0029	3.90977
8.62097	0.0259	0.00107	8.62097	0.0303	0.000850976		8.62097	0.19005	0.01469	8.62097	0.03704	0.01003		-1.38604	5.56682	-2.86309	3.8152			-0.06583	3.9599	-0.05408	3.9599		-0.07209	3.9599	-0.00589	3.9599
8.65165	0.02619	0.00088281	8.65165	0.02998	0.000778745		8.65165	0.21827	0.01392	8.65165	0.02791	0.00967		-1.35704	6.37435	-2.83909	3.98701			-0.06865	4.01003	-0.04449	4.01003		-0.05701	4.01003	-0.01771	4.01003
8.68233	0.02661	0.000673428	8.68233	0.02938	0.000635176		8.68233	0.2386	0.01263	8.68233	0.04121	0.00903		-1.32804	7.21744	-2.81409	4.12702			-0.0735	4.06015	-0.0389	4.06015		-0.04775	4.06015	-0.03278	4.06015
8.71301	0.02708	0.000504108	8.71301	0.02845	0.000438211		8.71301	0.24926	0.01087	8.71301	0.06267	0.0081		-1.30004	8.06194	-2.79009	4.22971			-0.07881	4.11028	-0.03763	4.11028		-0.04354	4.11028	-0.04988	4.11028
8.74369	0.02748	0.000493195	8.74369	0.02719	0.000229133		8.74369	0.24947	0.00872	8.74369	0.08379	0.00692		-1.27104	8.85934	-2.76509	4.29473			-0.08205	4.1604	-0.03993	4.1604		-0.04282	4.1604	-0.066	4.1604
8.77437	0.02766	0.000656818	8.77437	0.02563	0.000198741		8.77437	0.23922	0.00629	8.77437	0.10183	0.00555		-1.24204	9.54792	-2.74109	4.32722			-0.08094	4.21053	-0.04441	4.21053		-0.04391	4.21053	-0.07715	4.21053
8.80505	0.02756	0.000878314	8.80505	0.02383	0.000403354		8.80505	0.21912	0.00382	8.80505	0.11544	0.00407		-1.21304	10.062	-2.71609	4.33456			-0.07466	4.26065	-0.04968	4.26065		-0.04577	4.26065	-0.08006	4.26065
8.83573	0.02711	0.00108	8.83573	0.02189	0.000619869		8.83573	0.19032	0.00201	8.83573	0.1238	0.00259		-1.18404	10.3538	-2.69209	4.32615			-0.06428	4.31078	-0.05479	4.31078		-0.04843	4.31078	-0.07383	4.31078
8.86641	0.02633	0.00124	8.86641	0.01991	0.00079578		8.86641	0.15444	0.00289	8.86641	0.12646	0.00141		-1.15504	10.4084	-2.66709	4.3118			-0.05225	4.3609	-0.05921	4.3609		-0.05268	4.3609	-0.06043	4.3609
8.89709	0.0253	0.00132	8.89709	0.01799	0.000911966		8.89709	0.11346	0.005	8.89709	0.12334	0.00141		-1.12604	10.25	-2.64309	4.30043			-0.04122	4.41103	-0.06264	4.41103		-0.05902	4.41103	-0.04371	4.41103
8.92777	0.02414	0.00133	8.92777	0.01623	0.000959899		8.92777	0.06979	0.00705	8.92777	0.11473	0.00235		-1.09704	9.93453	-2.61809	4.30031			-0.03302	4.46115	-0.06473	4.46115		-0.06662	4.46115	-0.02759	4.46115
8.95845	0.02298	0.00127	8.95845	0.01472	0.00093983		8.95845	0.02766	0.00877	8.95845	0.10131	0.0033		-1.06804	9.53279	-2.59409	4.32102			-0.02823	4.51128	-0.06516	4.51128		-0.07315	4.51128	-0.01471	4.51128
8.98913	0.02201	0.00115	8.98913	0.01352	0.000860977		8.98913	0.02612	0.01009	8.98913	0.08435	0.00404		-1.03904	9.10741	-2.56909	4.37322			-0.02655	4.5614	-0.06392	4.5614		-0.07576	4.5614	-0.00596	4.5614
9.01981	0.02138	0.000987446	9.01981	0.01267	0.000742548		9.01981	0.06312	0.01095	9.01981	0.06618	0.00452		-1.01004	8.69419	-2.54509	4.46814			-0.02737	4.61153	-0.06147	4.61153		-0.07279	4.61153	-0.00096	4.61153
9.05049	0.0212	0.00079465	9.05049	0.01219	0.000616399		9.05049	0.09718	0.01137	9.05049	0.05158	0.00474		-0.98104	8.29249	-2.52009	4.61978			-0.03015	4.66165	-0.05848	4.66165		-0.06478	4.66165	0.00119	4.66165
9.08117	0.02157	0.00059647	9.08117	0.01209	0.000529264		9.08117	0.12459	0.01136	9.08117	0.04892	0.00473		-0.95204	7.8818	-2.49609	4.84069			-0.03426	4.71178	-0.05528	4.71178		-0.05442	4.71178	0.00133	4.71178
9.11185	0.02253	0.000421398	9.11185	0.01237	0.000523981		9.11185	0.14387	0.01098	9.11185	0.06141	0.00457		-0.92304	7.43202	-2.47109	5.13895			-0.0388	4.7619	-0.05137	4.7619		-0.04538	4.7619	2e-05	4.7619
9.14253	0.02409	0.000315374	9.14253	0.01304	0.000591852		9.14253	0.15419	0.01029	9.14253	0.08193	0.00434		-0.89404	6.92212	-2.44709	5.51676			-0.04258	4.81203	-0.04572	4.81203		-0.04082	4.81203	-0.00242	4.81203
9.17321	0.02624	0.00032416	9.17321	0.01407	0.00068299		9.17321	0.15526	0.00937	9.17321	0.1043	0.00416		-0.86504	6.35253	-2.42209	5.96494			-0.04451	4.86216	-0.0377	4.86216		-0.04237	4.86216	-0.00574	4.86216
9.20388	0.02892	0.000411894	9.20388	0.01543	0.000755795		9.20388	0.14733	0.0083	9.20388	0.12542	0.00412		-0.83604	5.74246	-2.39809	6.46338			-0.04412	4.91228	-0.02788	4.91228		-0.04955	4.91228	-0.00952	4.91228
9.23456	0.03205	0.000518013	9.23456	0.01709	0.000787883		9.23456	0.13124	0.00714	9.23456	0.14363	0.00425		-0.80704	5.12468	-2.37309	6.97832			-0.04165	4.96241	-0.01813	4.96241		-0.05994	4.96241	-0.01309	4.96241
9.26524	0.03545	0.000616452	9.26524	0.019	0.000770662		9.26524	0.10859	0.00595	9.26524	0.15792	0.00451		-0.77804	4.5345	-2.34909	7.47017			-0.03791	5.01253	-0.01072	5.01253		-0.07009	5.01253	-0.01567	5.01253
9.29592	0.03892	0.000697956	9.29592	0.02113	0.000705217		9.29592	0.08233	0.00478	9.29592	0.16767	0.0048		-0.74904	3.99899	-2.32409	7.8893			-0.03388	5.06266	-0.00716	5.06266		-0.07702	5.06266	-0.01672	5.06266
9.3266	0.04224	0.000757611	9.3266	0.02345	0.000600271		9.3266	0.05933	0.00365	9.3266	0.17262	0.00503		-0.72004	3.53582	-2.30009	8.19533			-0.03045	5.11278	-0.0076	5.11278		-0.07968	5.11278	-0.01629	5.11278
9.35728	0.04514	0.000791147	9.35728	0.02591	0.000471646		9.35728	0.05514	0.00259	9.35728	0.17276	0.00512		-0.69104	3.15323	-2.27509	8.35434			-0.02836	5.16291	-0.01102	5.16291		-0.07925	5.16291	-0.0151	5.16291
9.38796	0.04738	0.000794653	9.38796	0.02846	0.000344604		9.38796	0.07656	0.00166	9.38796	0.16834	0.00505		-0.66204	2.85633	-2.25109	8.34915			-0.02833	5.21303	-0.01595	5.21303		-0.07796	5.21303	-0.01422	5.21303
9.41864	0.04875	0.000765659	9.41864	0.03106	0.000261344		9.41864	0.10906	0.00107	9.41864	0.15983	0.00479		-0.63304	2.65217	-2.22609	8.18271			-0.03098	5.26316	-0.02109	5.26316		-0.07727	5.26316	-0.01448	5.26316
9.44932	0.04906	0.000704737	9.44932	0.03362	0.000263908		9.44932	0.14306	0.00132	9.44932	0.14785	0.00437		-0.60504	2.55138	-2.20209	7.87315			-0.03655	5.31328	-0.02559	5.31328		-0.07682	5.31328	-0.01604	5.31328
9.48	0.04821	0.000617372	9.48	0.03605	0.000322618		9.48	0.17446	0.00209	9.48	0.1332	0.00382		-0.57604	2.56759	-2.17709	7.45845			-0.0445	5.36341	-0.02897	5.36341		-0.07492	5.36341	-0.01828	5.36341
9.51068	0.04617	0.000516614	9.51068	0.03825	0.00038032		9.51068	0.20103	0.00295	9.51068	0.11671	0.00324		-0.54704	2.71315	-2.15309	6.98353			-0.05328	5.41353	-0.03081	5.41353		-0.07017	5.41353	-0.02009	5.41353
9.54136	0.04299	0.000427473	9.54136	0.04014	0.000408682		9.54136	0.22135	0.00378	9.54136	0.09929	0.00276		-0.51804	2.9908	-2.12809	6.49374			-0.06066	5.46366	-0.03074	5.46366		-0.06293	5.46366	-0.02039	5.46366
9.57204	0.03884	0.000387953	9.57204	0.0416	0.000397804		9.57204	0.23455	0.00453	9.57204	0.08182	0.00258		-0.48904	3.39026	-2.10309	6.0297			-0.06468	5.51378	-0.02873	5.51378		-0.05555	5.51378	-0.01872	5.51378
9.60272	0.03402	0.000421799	9.60272	0.04255	0.000346887		9.60272	0.24024	0.00515	9.60272	0.06514	0.00279		-0.46004	3.88369	-2.07909	5.62216			-0.06477	5.56391	-0.02544	5.56391		-0.05131	5.56391	-0.01541	5.56391
9.6334	0.02903	0.00050575	9.6334	0.04292	0.000260912		9.6334	0.23852	0.00563	9.6334	0.04998	0.00329		-0.43104	4.42731	-2.05409	5.28881			-0.06234	5.61404	-0.02234	5.61404		-0.05295	5.61404	-0.01144	5.61404
9.66408	0.0246	0.000600692	9.66408	0.04266	0.00015008		9.66408	0.22993	0.00593	9.66408	0.03698	0.0039		-0.40204	4.96661	-2.03009	5.03568			-0.06049	5.66416	-0.02134	5.66416		-0.06155	5.66416	-0.00803	5.66416
9.69476	0.02175	0.000680414	9.69476	0.04174	5.3013e-05		9.69476	0.21547	0.00604	9.69476	0.0266	0.00448		-0.37304	5.44425	-2.00509	4.85903			-0.06261	5.71429	-0.02407	5.71429		-0.0764	5.71429	-0.00621	5.71429
9.72544	0.02133	0.000731065	9.72544	0.04016	0.000139467		9.72544	0.19663	0.00597	9.72544	0.01918	0.00495		-0.34404	5.81161	-1.98109	4.75047			-0.07073	5.76441	-0.03113	5.76441		-0.09577	5.76441	-0.00672	5.76441
9.75612	0.02321	0.000746859	9.75612	0.03796	0.000266958		9.75612	0.17541	0.00573	9.75612	0.01487	0.00529		-0.31504	6.03449	-1.95609	4.69978			-0.08425	5.81454	-0.0416	5.81454		-0.11766	5.81454	-0.00997	5.81454
9.7868	0.02635	0.000727774	9.7868	0.03523	0.000382867		9.7868	0.15438	0.00533	9.7868	0.01367	0.00545		-0.28604	6.09748	-1.93209	4.69903			-0.1	5.86466	-0.05325	5.86466		-0.14016	5.86466	-0.01595	5.86466
9.81748	0.02966	0.000678238	9.81748	0.03207	0.000477332		9.81748	0.13663	0.0048	9.81748	0.01539	0.00545		-0.25704	6.0066	-1.90709	4.74202			-0.11358	5.91479	-0.06342	5.91479		-0.16114	5.91479	-0.02417	5.91479
9.84816	0.03239	0.000606108	9.84816	0.02868	0.000545543		9.84816	0.12531	0.00419	9.84816	0.01977	0.00529		-0.22804	5.78071	-1.88309	4.8262			-0.12139	5.96491	-0.07021	5.96491		-0.17803	5.96491	-0.0335	5.96491
9.87884	0.03408	0.000521723	9.87884	0.02532	0.000586443		9.87884	0.12222	0.00353	9.87884	0.02644	0.00498		-0.19904	5.44843	-1.85809	4.94695			-0.12218	6.01504	-0.07322	6.01504		-0.18821	6.01504	-0.04239	6.01504
9.90952	0.03451	0.000437015	9.90952	0.02234	0.000602564		9.90952	0.12647	0.00287	9.90952	0.03496	0.00457		-0.17004	5.0342	-1.83409	5.09954			-0.11725	6.06516	-0.07345	6.06516		-0.19041	6.06516	-0.04946	6.06516
9.9402	0.03357	0.000364439	9.9402	0.02018	0.000599735		9.9402	0.13494	0.00227	9.9402	0.04486	0.00408		-0.14104	4.56174	-1.80909	5.27079			-0.1093	6.11529	-0.07252	6.11529		-0.18623	6.11529	-0.05425	6.11529
9.97088	0.03132	0.000314666	9.97088	0.01928	0.000586338		9.97088	0.14421	0.00182	9.97088	0.05564	0.00355		-0.11204	4.04524	-1.78509	5.44571			-0.10086	6.16541	-0.07179	6.16541		-0.1807	6.16541	-0.05757	6.16541
														-0.08304	3.49705	-1.76009	5.60048			-0.09347	6.21554	-0.07204	6.21554		-0.18093	6.21554	-0.06121	6.21554
														-0.05404	2.93075	-1.73609	5.71132			-0.08757	6.26566	-0.07348	6.26566		-0.19291	6.26566	-0.06694	6.26566
														-0.02504	2.36504	-1.71109	5.75498			-0.08309	6.31579	-0.07592	6.31579		-0.21798	6.31579	-0.07541	6.31579
														0.00396	1.825	-1.68709	5.71515			-0.07982	6.36591	-0.07881	6.36591		-0.25113	6.36591	-0.08561	6.36591
														0.03296	1.33869	-1.66209	5.58467			-0.07756	6.41604	-0.08138	6.41604		-0.28272	6.41604	-0.09527	6.41604
														0.06196	0.93144	-1.63809	5.37024			-0.076	6.46617	-0.08275	6.46617		-0.30277	6.46617	-0.10193	6.46617
														0.08996	0.62048	-1.61309	5.09072			-0.07469	6.51629	-0.08214	6.51629		-0.30565	6.51629	-0.10404	6.51629
														0.11896	0.41049	-1.58909	4.77548			-0.07287	6.56642	-0.07898	6.56642		-0.29246	6.56642	-0.10163	6.56642
														0.14796	0.29352	-1.56409	4.45997			-0.06959	6.61654	-0.07305	6.61654		-0.2702	6.61654	-0.09635	6.61654
														0.17696	0.25221	-1.54009	4.17989			-0.06409	6.66667	-0.06459	6.66667		-0.24868	6.66667	-0.09088	6.66667
														0.20596	0.26424	-1.51509	3.96562			-0.0564	6.71679	-0.05447	6.71679		-0.23688	6.71679	-0.08797	6.71679
														0.23496	0.30724	-1.49109	3.836			-0.04776	6.76692	-0.04412	6.76692		-0.23997	6.76692	-0.08941	6.76692
														0.26396	0.3621	-1.46609	3.79938			-0.04047	6.81704	-0.03514	6.81704		-0.25772	6.81704	-0.09521	6.81704
														0.29296	0.41456	-1.44209	3.84777			-0.03715	6.86717	-0.02857	6.86717		-0.28475	6.86717	-0.1035	6.86717
														0.32196	0.45506	-1.41709	3.96326			-0.03969	6.91729	-0.0244	6.91729		-0.31248	6.91729	-0.11131	6.91729
														0.35096	0.47803	-1.39309	4.12019			-0.04837	6.96742	-0.02147	6.96742		-0.33217	6.96742	-0.11586	6.96742
														0.37996	0.48129	-1.36809	4.29144			-0.06141	7.01754	-0.01822	7.01754		-0.33781	7.01754	-0.11569	7.01754
														0.40896	0.46533	-1.34409	4.45294			-0.07543	7.06767	-0.01371	7.06767		-0.32803	7.06767	-0.11106	7.06767
														0.43796	0.43327	-1.31909	4.58878			-0.08662	7.11779	-0.00845	7.11779		-0.30615	7.11779	-0.10335	7.11779
														0.46696	0.39051	-1.29509	4.69179			-0.09235	7.16792	-0.00424	7.16792		-0.27838	7.16792	-0.09411	7.16792
														0.49596	0.34435	-1.27009	4.766			-0.09229	7.21805	-0.00321	7.21805		-0.25101	7.21805	-0.08427	7.21805
														0.52496	0.30269	-1.24609	4.82141			-0.08831	7.26817	-0.00645	7.26817		-0.22786	7.26817	-0.07417	7.26817
														0.55396	0.27279	-1.22109	4.87227			-0.08337	7.3183	-0.01329	7.3183		-0.20963	7.3183	-0.06408	7.3183
														0.58296	0.25963	-1.19709	4.93263			-0.08003	7.36842	-0.02169	7.36842		-0.1952	7.36842	-0.05459	7.36842
														0.61196	0.26474	-1.17209	5.01075			-0.07952	7.41855	-0.02939	7.41855		-0.18383	7.41855	-0.04678	7.41855
														0.64096	0.28559	-1.14809	5.11075			-0.0818	7.46867	-0.03504	7.46867		-0.17654	7.46867	-0.04187	7.46867
														0.66996	0.31653	-1.12309	5.2282			-0.08615	7.5188	-0.03864	7.5188		-0.17545	7.5188	-0.04069	7.5188
														0.69896	0.34983	-1.09909	5.35199			-0.09174	7.56892	-0.04103	7.56892		-0.18164	7.56892	-0.04316	7.56892
														0.72796	0.37801	-1.07409	5.46924			-0.09775	7.61905	-0.04296	7.61905		-0.19328	7.61905	-0.04807	7.61905
														0.75696	0.39539	-1.05009	5.55989			-0.10313	7.66917	-0.04449	7.66917		-0.20554	7.66917	-0.05334	7.66917
														0.78496	0.39938	-1.02509	5.61027			-0.10655	7.7193	-0.04512	7.7193		-0.21262	7.7193	-0.05683	7.7193
														0.81396	0.39053	-1.00109	5.60589			-0.10687	7.76942	-0.04444	7.76942		-0.21054	7.76942	-0.05726	7.76942
														0.84296	0.37172	-0.97609	5.53728			-0.10378	7.81955	-0.04271	7.81955		-0.19868	7.81955	-0.05463	7.81955
														0.87196	0.34678	-0.95209	5.40292			-0.0981	7.86967	-0.04094	7.86967		-0.17937	7.86967	-0.04992	7.86967
														0.90096	0.31912	-0.92709	5.2064			-0.09131	7.9198	-0.04019	7.9198		-0.15617	7.9198	-0.0444	7.9198
														0.92996	0.29116	-0.90309	4.9583			-0.08482	7.96992	-0.04086	7.96992		-0.1322	7.96992	-0.03905	7.96992
														0.95896	0.26424	-0.87809	4.67563			-0.0795	8.02005	-0.04232	8.02005		-0.1095	8.02005	-0.03438	8.02005
														0.98796	0.23942	-0.85409	4.37895			-0.07588	8.07018	-0.04335	8.07018		-0.08937	8.07018	-0.03069	8.07018
														1.01696	0.21837	-0.82909	4.09228			-0.07437	8.1203	-0.04304	8.1203		-0.07292	8.1203	-0.02832	8.1203
														1.04596	0.20423	-0.80509	3.83926			-0.0753	8.17043	-0.04131	8.17043		-0.06128	8.17043	-0.02774	8.17043
														1.07496	0.20162	-0.78009	3.64065			-0.07855	8.22055	-0.0389	8.22055		-0.05531	8.22055	-0.0295	8.22055
														1.10396	0.21586	-0.75609	3.51333			-0.08336	8.27068	-0.03692	8.27068		-0.05501	8.27068	-0.03388	8.27068
														1.13296	0.25131	-0.73109	3.4685			-0.0885	8.3208	-0.03621	8.3208		-0.05931	8.3208	-0.04067	8.3208
														1.16196	0.30951	-0.70709	3.50927			-0.09258	8.37093	-0.03699	8.37093		-0.06617	8.37093	-0.04903	8.37093
														1.19096	0.3877	-0.68209	3.63241			-0.09416	8.42105	-0.03862	8.42105		-0.07314	8.42105	-0.05749	8.42105
														1.21996	0.47834	-0.65809	3.82629			-0.09193	8.47118	-0.03986	8.47118		-0.07795	8.47118	-0.06423	8.47118
														1.24896	0.5701	-0.63309	4.07275			-0.08513	8.5213	-0.03944	8.5213		-0.07917	8.5213	-0.06754	8.5213
														1.27796	0.65029	-0.60909	4.34806			-0.07419	8.57143	-0.03669	8.57143		-0.07666	8.57143	-0.06649	8.57143
														1.30696	0.70756	-0.58409	4.62529			-0.06098	8.62155	-0.03194	8.62155		-0.07159	8.62155	-0.06131	8.62155
														1.33596	0.73543	-0.56009	4.87414			-0.04832	8.67168	-0.02624	8.67168		-0.06601	8.67168	-0.05341	8.67168
														1.36496	0.73314	-0.53509	5.06673			-0.03879	8.7218	-0.02075	8.7218		-0.06185	8.7218	-0.04476	8.7218
														1.39396	0.70633	-0.51109	5.18051			-0.03373	8.77193	-0.01623	8.77193		-0.05996	8.77193	-0.03714	8.77193
														1.42296	0.66432	-0.48609	5.1996			-0.03289	8.82206	-0.01287	8.82206		-0.05972	8.82206	-0.03159	8.82206
														1.45096	0.61811	-0.46109	5.1158			-0.03481	8.87218	-0.01045	8.87218		-0.05959	8.87218	-0.0283	8.87218
														1.47996	0.57691	-0.43709	4.93069			-0.03757	8.92231	-0.00863	8.92231		-0.05816	8.92231	-0.02692	8.92231
														1.50896	0.54656	-0.41209	4.65689			-0.03952	8.97243	-0.00721	8.97243		-0.05509	8.97243	-0.0269	8.97243
														1.53796	0.52857	-0.38809	4.31368			-0.03989	9.02256	-0.00622	9.02256		-0.05121	9.02256	-0.02769	9.02256
														1.56696	0.52126	-0.36309	3.92547			-0.03894	9.07268	-0.00587	9.07268		-0.04782	9.07268	-0.02883	9.07268
														1.59596	0.5204	-0.33909	3.51707			-0.03764	9.12281	-0.00644	9.12281		-0.04581	9.12281	-0.02996	9.12281
														1.62496	0.52155	-0.31409	3.11179			-0.03716	9.17293	-0.00803	9.17293		-0.04516	9.17293	-0.03076	9.17293
														1.65396	0.52108	-0.29009	2.72782			-0.03815	9.22306	-0.01044	9.22306		-0.04504	9.22306	-0.03099	9.22306
														1.68296	0.51694	-0.26509	2.37738			-0.04045	9.27318	-0.0131	9.27318		-0.0445	9.27318	-0.03048	9.27318
														1.71196	0.50959	-0.24109	2.06677			-0.04318	9.32331	-0.01532	9.32331		-0.04296	9.32331	-0.02913	9.32331
														1.74096	0.50078	-0.21609	1.79778			-0.04525	9.37343	-0.01656	9.37343		-0.04044	9.37343	-0.02698	9.37343
														1.76996	0.4933	-0.19209	1.56858			-0.04595	9.42356	-0.0167	9.42356		-0.03731	9.42356	-0.02428	9.42356
														1.79896	0.48967	-0.16709	1.37672			-0.04522	9.47368	-0.01603	9.47368		-0.03401	9.47368	-0.02145	9.47368
														1.82796	0.49086	-0.14309	1.21958			-0.04351	9.52381	-0.01506	9.52381		-0.0308	9.52381	-0.01896	9.52381
														1.85696	0.4963	-0.11809	1.09519			-0.04136	9.57393	-0.01415	9.57393		-0.02789	9.57393	-0.01718	9.57393
														1.88596	0.50368	-0.09409	1.00159			-0.03911	9.62406	-0.01342	9.62406		-0.02545	9.62406	-0.01621	9.62406
														1.91496	0.5102	-0.06909	0.93626			-0.03679	9.67419	-0.01277	9.67419		-0.02378	9.67419	-0.01595	9.67419
														1.94396	0.51341	-0.04509	0.89536			-0.03422	9.72431	-0.01204	9.72431		-0.02316	9.72431	-0.01615	9.72431
														1.97296	0.51241	-0.02009	0.8735			-0.03128	9.77444	-0.01112	9.77444		-0.02371	9.77444	-0.01663	9.77444
														2.00196	0.5074	0.00391	0.86419			-0.02794	9.82456	-0.00998	9.82456		-0.02522	9.82456	-0.01728	9.82456
														2.03096	0.4993	0.02891	0.86017			-0.02435	9.87469	-0.00866	9.87469		-0.02709	9.87469	-0.01801	9.87469
														2.05996	0.48901	0.05291	0.85563			-0.0208	9.92481	-0.0072	9.92481		-0.02848	9.92481	-0.01865	9.92481
														2.08896	0.47675	0.07791	0.84644			-0.01756	9.97494	-0.00566	9.97494		-0.0286	9.97494	-0.01886	9.97494
														2.11796	0.46246	0.10191	0.83119			-0.01474	10.0251	-0.00415	10.0251		-0.02702	10.0251	-0.01829	10.0251
														2.14596	0.44648	0.12691	0.81094
														2.17496	0.43036	0.15091	0.78887				-IpCOHP=-0.55117		-IpCOHP=-0.49263			-IpCOHP=-1.00318		-IpCOHP=-0.48717
														2.20396	0.41694	0.17591	0.76885
														2.23296	0.40975	0.19991	0.75454
														2.26196	0.41167	0.22491	0.74798
														2.29096	0.42377	0.24891	0.74893
														2.31996	0.44474	0.27391	0.75525
														2.34896	0.47129	0.29791	0.76318
														2.37796	0.49905	0.32291	0.76808
														2.40696	0.52415	0.34691	0.76626
														2.43596	0.54358	0.37191	0.75543
														2.46496	0.55581	0.39591	0.73536
														2.49396	0.56022	0.42091	0.70835
														2.52296	0.55677	0.44491	0.67802
														2.55196	0.54561	0.46991	0.64897
														2.58096	0.52714	0.49391	0.62482
														2.60996	0.50206	0.51891	0.60842
														2.63896	0.47172	0.54291	0.60005
														2.66796	0.43797	0.56791	0.59837
														2.69696	0.40299	0.59191	0.60025
														2.72596	0.36913	0.61691	0.60216
														2.75496	0.33853	0.64091	0.60063
														2.78396	0.31367	0.66591	0.59326
														2.81296	0.29719	0.68991	0.57896
														2.84096	0.29201	0.71491	0.55845
														2.86996	0.30104	0.73891	0.53351
														2.89896	0.32623	0.76391	0.50674
														2.92796	0.36737	0.78791	0.48075
														2.95696	0.42104	0.81291	0.45779
														2.98596	0.48041	0.83691	0.43909
														3.01496	0.53592	0.86191	0.42479
														3.04396	0.57714	0.88591	0.41405
														3.07296	0.5951	0.91091	0.40528
														3.10196	0.58472	0.93491	0.39672
														3.13096	0.54616	0.95991	0.38701
														3.15996	0.48525	0.98391	0.37571
														3.18896	0.41249	1.00891	0.36351
														3.21796	0.34076	1.03291	0.35217
														3.24696	0.28277	1.05791	0.3444
														3.27596	0.24826	1.08191	0.34296
														3.30496	0.24231	1.10691	0.35002
														3.33396	0.26379	1.13091	0.36655
														3.36296	0.30609	1.15591	0.39164
														3.39196	0.35857	1.18091	0.42262
														3.42096	0.40907	1.20491	0.45516
														3.44996	0.44691	1.22991	0.48426
														3.47896	0.46522	1.25391	0.50508
														3.50796	0.4623	1.27891	0.51381
														3.53596	0.44133	1.30291	0.50857
														3.56496	0.40922	1.32791	0.48964
														3.59396	0.37451	1.35191	0.45942
														3.62296	0.34517	1.37691	0.42196
														3.65196	0.32718	1.40091	0.38202
														3.68096	0.3234	1.42591	0.34429
														3.70996	0.33365	1.44991	0.31259
														3.73896	0.35515	1.47491	0.28953
														3.76796	0.3831	1.49891	0.27618
														3.79696	0.41201	1.52391	0.27239
														3.82596	0.43651	1.54791	0.27712
														3.85496	0.45211	1.57291	0.28893
														3.88396	0.45587	1.59691	0.30602
														3.91296	0.44654	1.62191	0.32669
														3.94196	0.42473	1.64591	0.34913
														3.97096	0.39268	1.67091	0.37157
														3.99996	0.35392	1.69491	0.39199
														4.02896	0.31292	1.71991	0.40847
														4.05796	0.27436	1.74391	0.41938
														4.08696	0.24251	1.76891	0.42381
														4.11596	0.22087	1.79291	0.42169
														4.14496	0.21147	1.81791	0.41413
														4.17396	0.21488	1.84191	0.40328
														4.20196	0.22994	1.86691	0.39167
														4.23096	0.25406	1.89091	0.38187
														4.25996	0.28315	1.91591	0.37571
														4.28896	0.31239	1.93991	0.37393
														4.31796	0.33693	1.96491	0.37587
														4.34696	0.35323	1.98891	0.37974
														4.37596	0.36002	2.01391	0.38313
														4.40496	0.35915	2.03791	0.38351
														4.43396	0.35503	2.06291	0.37915
														4.46296	0.35324	2.08691	0.36944
														4.49196	0.35843	2.11191	0.35525
														4.52096	0.37198	2.13591	0.33871
														4.54996	0.39115	2.16091	0.32297
														4.57896	0.40937	2.18491	0.31143
														4.60796	0.41856	2.20991	0.30733
														4.63696	0.41199	2.23391	0.31284
														4.66596	0.38683	2.25891	0.32873
														4.69496	0.3454	2.28291	0.35411
														4.72396	0.29436	2.30791	0.38663
														4.75296	0.24273	2.33191	0.42267
														4.78196	0.19896	2.35691	0.4581
														4.81096	0.16868	2.38091	0.48893
														4.83996	0.15392	2.40591	0.51196
														4.86896	0.15325	2.42991	0.52533
														4.89696	0.1633	2.45491	0.52864
														4.92596	0.18021	2.47891	0.52318
														4.95496	0.20058	2.50391	0.51141
														4.98396	0.22172	2.52791	0.49649
														5.01296	0.24149	2.55291	0.48172
														5.04196	0.25791	2.57691	0.46989
														5.07096	0.26917	2.60191	0.46279
														5.09996	0.27414	2.62591	0.46094
														5.12896	0.27304	2.65091	0.46361
														5.15796	0.26775	2.67491	0.46903
														5.18696	0.26157	2.69991	0.47501
														5.21596	0.25811	2.72391	0.47953
														5.24496	0.26011	2.74891	0.48122
														5.27396	0.26818	2.77291	0.47974
														5.30296	0.28061	2.79791	0.47606
														5.33196	0.29394	2.82291	0.47183
														5.36096	0.30422	2.84691	0.46907
														5.38996	0.30833	2.87191	0.46946
														5.41896	0.30495	2.89591	0.47356
														5.44796	0.29463	2.92091	0.48075
														5.47696	0.27914	2.94491	0.48903
														5.50596	0.26063	2.96991	0.49572
														5.53496	0.24064	2.99391	0.49797
														5.56396	0.21985	3.01891	0.49381
														5.59196	0.19833	3.04291	0.48269
														5.62096	0.17631	3.06791	0.46574
														5.64996	0.15464	3.09191	0.44542
														5.67896	0.13546	3.11691	0.42509
														5.70796	0.12182	3.14091	0.40802
														5.73696	0.11692	3.16591	0.39635
														5.76596	0.12309	3.18991	0.3909
														5.79496	0.14062	3.21491	0.39089
														5.82396	0.16734	3.23891	0.39417
														5.85296	0.19856	3.26391	0.39817
														5.88196	0.2281	3.28791	0.40046
														5.91096	0.24975	3.31291	0.39952
														5.93996	0.25871	3.33691	0.39498
														5.96896	0.25313	3.36191	0.38784
														5.99796	0.23444	3.38591	0.37978
														6.02696	0.20693	3.41091	0.37301
														6.05596	0.17669	3.43491	0.36937
														6.08496	0.14966	3.45991	0.37006
														6.11396	0.13034	3.48391	0.37531
														6.14296	0.1206	3.50891	0.38437
														6.17196	0.11959	3.53291	0.39577
														6.20096	0.12421	3.55791	0.40771
														6.22996	0.1304	3.58191	0.41839
														6.25896	0.13433	3.60691	0.42629
														6.28696	0.13357	3.63091	0.43066
														6.31596	0.12789	3.65591	0.43123
														6.34496	0.11926	3.67991	0.42837
														6.37396	0.11177	3.70491	0.42267
														6.40296	0.11054	3.72891	0.41491
														6.43196	0.12075	3.75391	0.40576
														6.46096	0.14616	3.77791	0.39562
														6.48996	0.18805	3.80291	0.38486
														6.51896	0.24448	3.82691	0.3735
														6.54796	0.31031	3.85191	0.3618
														6.57696	0.37823	3.87591	0.35009
														6.60596	0.44016	3.90091	0.33888
														6.63496	0.49013	3.92491	0.32897
														6.66396	0.5256	3.94991	0.32116
														6.69296	0.54959	3.97391	0.31601
														6.72196	0.56918	3.99891	0.31392
														6.75096	0.59491	4.02291	0.31462
														6.77996	0.6361	4.04791	0.31738
														6.80896	0.69832	4.07191	0.32105
														6.83796	0.78005	4.09691	0.32424
														6.86696	0.87349	4.12091	0.32583
														6.89596	0.96552	4.14591	0.32515
														6.92496	1.04191	4.16991	0.32224
														6.95296	1.09114	4.19491	0.31794
														6.98196	1.10746	4.21891	0.31352
														7.01096	1.09117	4.24391	0.31053
														7.03996	1.04766	4.26791	0.31025
														7.06896	0.98344	4.29291	0.31316
														7.09796	0.90546	4.31691	0.31908
														7.12696	0.81857	4.34191	0.32682
														7.15596	0.72651	4.36591	0.33478
														7.18496	0.63259	4.39091	0.34125
														7.21396	0.54143	4.41491	0.34479
														7.24296	0.4592	4.43991	0.34482
														7.27196	0.39271	4.46391	0.34139
														7.30096	0.34861	4.48891	0.33543
														7.32996	0.33189	4.51391	0.32816
														7.35896	0.34475	4.53791	0.32093
														7.38796	0.38644	4.56291	0.31476
														7.41696	0.45283	4.58691	0.31009
														7.44596	0.53674	4.61191	0.3068
														7.47496	0.62865	4.63591	0.30424
														7.50396	0.7177	4.66091	0.30145
														7.53296	0.79378	4.68491	0.29744
														7.56196	0.84939	4.70991	0.29145
														7.59096	0.88205	4.73391	0.28309
														7.61996	0.89352	4.75891	0.27256
														7.64796	0.88944	4.78291	0.26042
														7.67696	0.87685	4.80791	0.2477
														7.70596	0.86075	4.83191	0.23563
														7.73496	0.84323	4.85691	0.22532
														7.76396	0.82233	4.88091	0.2178
														7.79296	0.7942	4.90591	0.21363
														7.82196	0.75492	4.92991	0.21301
														7.85096	0.70314	4.95491	0.21575
														7.87996	0.64121	4.97891	0.22135
														7.90896	0.57547	5.00391	0.22913
														7.93796	0.51461	5.02791	0.23842
														7.96696	0.4676	5.05291	0.24855
														7.99596	0.44109	5.07691	0.25891
														8.02496	0.43741	5.10191	0.26897
														8.05396	0.45349	5.12591	0.27815
														8.08296	0.48162	5.15091	0.28585
														8.11196	0.51143	5.17491	0.29154
														8.14096	0.53263	5.19991	0.29477
														8.16996	0.53788	5.22391	0.29525
														8.19896	0.52452	5.24891	0.29286
														8.22796	0.49558	5.27291	0.28785
														8.25696	0.4589	5.29791	0.28068
														8.28596	0.42525	5.32191	0.27206
														8.31496	0.40572	5.34691	0.26281
														8.34296	0.4091	5.37091	0.2541
														8.37196	0.43945	5.39591	0.24707
														8.40096	0.49489	5.41991	0.24287
														8.42996	0.56777	5.44491	0.24269
														8.45896	0.64629	5.46891	0.24731
														8.48796	0.71775	5.49391	0.25718
														8.51696	0.77159	5.51791	0.27214
														8.54596	0.80264	5.54291	0.29152
														8.57496	0.81131	5.56691	0.31404
														8.60396	0.80306	5.59191	0.33823
														8.63296	0.78542	5.61591	0.36245
														8.66196	0.76483	5.64091	0.3853
														8.69096	0.74391	5.66491	0.40574
														8.71996	0.72151	5.68991	0.42326
														8.74896	0.69357	5.71391	0.43782
														8.77796	0.65628	5.73891	0.44986
														8.80696	0.60842	5.76291	0.46006
														8.83596	0.55281	5.78791	0.46913
														8.86496	0.49614	5.81191	0.47802
														8.89396	0.44696	5.83691	0.48727
														8.92296	0.41335	5.86091	0.49704
														8.95196	0.40012	5.88591	0.50734
														8.98096	0.40754	5.90991	0.51773
														9.00996	0.43075	5.93491	0.52714
														9.03796	0.461	5.95891	0.53474
														9.06696	0.48754	5.98391	0.53932
														9.09596	0.50071	6.00791	0.54004
														9.12496	0.49446	6.03291	0.5366
														9.15396	0.46853	6.05691	0.52902
														9.18296	0.42877	6.08191	0.51792
														9.21196	0.38561	6.10591	0.50426
														9.24096	0.35109	6.13091	0.48941
														9.26996	0.33524	6.15591	0.47473
														9.29896	0.34295	6.17991	0.4615
														9.32796	0.37284	6.20491	0.45109
														9.35696	0.41832	6.22891	0.44436
														9.38596	0.47052	6.25391	0.44201
														9.41496	0.52181	6.27791	0.44425
														9.44396	0.5685	6.30291	0.45079
														9.47296	0.61137	6.32691	0.46069
														9.50196	0.65418	6.35191	0.47266
														9.53096	0.70056	6.37591	0.48517
														9.55996	0.75112	6.40091	0.49682
														9.58896	0.80171	6.42491	0.50639
														9.61796	0.84416	6.44991	0.51345
														9.64696	0.86875	6.47391	0.51791
														9.67596	0.86772	6.49891	0.52029
														9.70396	0.83848	6.52291	0.52099
														9.73296	0.78415	6.54791	0.52055
														9.76196	0.71348	6.57191	0.51905
														9.79096	0.63773	6.59691	0.51639
														9.81996	0.56794	6.62091	0.51247
														9.84896	0.51214	6.64591	0.50734
														9.87796	0.47437	6.66991	0.5013
														9.90696	0.45524	6.69491	0.49503
														9.93596	0.4529	6.71891	0.48927
														9.96496	0.46414	6.74391	0.48463
														9.99396	0.48492	6.76791	0.48142
														10.023	0.51013	6.79291	0.47951
														10.052	0.5335	6.81691	0.47838
														10.081	0.54822	6.84191	0.47752
														10.11	0.54856	6.86591	0.47639
														10.139	0.53185	6.89091	0.47484
														10.168	0.50039	6.91491	0.47297
														10.197	0.46133	6.93991	0.47109
														10.226	0.42526	6.96391	0.46943
														10.255	0.40285	6.98891	0.468
														10.284	0.40177	7.01291	0.46632
														10.313	0.42417	7.03791	0.46377
														10.342	0.46636	7.06191	0.45965
														10.371	0.52013	7.08691	0.45353
														10.399	0.57556	7.11091	0.44553
														10.428	0.62354	7.13591	0.43648
														10.457	0.65827	7.15991	0.42769
														10.486	0.6772	7.18491	0.4205
														10.515	0.68116	7.20891	0.41613
														10.544	0.67314	7.23391	0.41507
														10.573	0.65722	7.25791	0.41703
														10.602	0.6377	7.28291	0.42113
														10.631	0.61909	7.30691	0.42604
														10.66	0.60559	7.33191	0.43061
														10.689	0.60074	7.35591	0.43407
														10.718	0.60673	7.38091	0.43624
														10.747	0.62361	7.40491	0.43756
														10.776	0.64875	7.42991	0.43858
														10.805	0.67726	7.45391	0.43978
														10.834	0.7031	7.47891	0.44134
														10.863	0.72045	7.50291	0.44284
														10.892	0.72586	7.52791	0.4437
														10.921	0.71836	7.55191	0.44322
														10.95	0.70003	7.57691	0.44113
														10.979	0.675	7.60091	0.43767
														11.008	0.64784	7.62591	0.43372
														11.037	0.62251	7.64991	0.4305
														11.066	0.60106	7.67491	0.42917
														11.094	0.58345	7.69891	0.43037
														11.123	0.56818	7.72391	0.43405
														11.152	0.55304	7.74791	0.43925
														11.181	0.53631	7.77291	0.44431
														11.21	0.5176	7.79791	0.44738
														11.239	0.49828	7.82191	0.44691
														11.268	0.48094	7.84691	0.44208
														11.297	0.46873	7.87091	0.43294
														11.326	0.4642	7.89591	0.42059
														11.355	0.46815	7.91991	0.40675
														11.384	0.47961	7.94491	0.39347
														11.413	0.49598	7.96891	0.3828
														11.442	0.51337	7.99391	0.37616
														11.471	0.529	8.01791	0.37431
														11.5	0.54101	8.04291	0.37714
														11.529	0.54966	8.06691	0.38375
														11.558	0.55688	8.09191	0.39273
														11.587	0.56497	8.11591	0.40253
														11.616	0.57542	8.14091	0.41174
														11.645	0.58758	8.16491	0.41945
														11.674	0.59839	8.18991	0.42546
														11.703	0.60319	8.21391	0.43025
														11.732	0.59809	8.23891	0.4348
														11.761	0.58103	8.26291	0.43992
														11.789	0.55381	8.28791	0.44627
														11.818	0.52169	8.31191	0.45379
														11.847	0.49175	8.33691	0.46156
														11.876	0.47099	8.36091	0.46831
														11.905	0.46411	8.38591	0.47244
														11.934	0.47238	8.40991	0.47268
														11.963	0.49382	8.43491	0.46832
														11.992	0.52433	8.45891	0.45957
														12.021	0.55922	8.48391	0.44737
														12.05	0.59468	8.50791	0.43336
														12.079	0.62828	8.53291	0.41953
														12.108	0.65831	8.55691	0.40793
														12.137	0.68343	8.58191	0.40022
														12.166	0.70123	8.60591	0.39741
														12.195	0.7085	8.63091	0.39986
														12.224	0.70159	8.65491	0.40694
														12.253	0.67847	8.67991	0.41729
														12.282	0.63984	8.70391	0.42898
														12.311	0.59066	8.72891	0.43988
														12.34	0.53939	8.75291	0.44818
														12.369	0.49585	8.77791	0.45275
														12.398	0.46824	8.80191	0.45351
														12.427	0.46017	8.82691	0.45148
														12.455	0.46956	8.85091	0.44885
														12.484	0.48894	8.87591	0.4481
														12.513	0.50805	8.89991	0.45176
														12.542	0.51719	8.92491	0.46159
														12.571	0.51058	8.94891	0.47807
														12.6	0.4871	8.97391	0.50021
														12.629	0.45086	8.99791	0.52568
														12.658	0.4095	9.02291	0.55117
														12.687	0.37156	9.04691	0.57305
														12.716	0.3446	9.07191	0.58814
														12.745	0.33345	9.09591	0.59446
														12.774	0.33997	9.12091	0.59151
														12.803	0.36315	9.14491	0.58049
														12.832	0.40038	9.16991	0.56379
														12.861	0.4482	9.19391	0.54487
														12.89	0.50319	9.21891	0.52748
														12.919	0.56194	9.24291	0.51472
														12.948	0.62044	9.26791	0.50896
														12.977	0.67387	9.29191	0.5112
														13.006	0.71636	9.31691	0.52112
														13.035	0.74162	9.34091	0.53736
														13.064	0.74487	9.36591	0.55779
														13.093	0.72444	9.38991	0.57973
														13.122	0.68293	9.41491	0.60063
														13.15	0.62757	9.43991	0.61811
														13.179	0.56873	9.46391	0.63053
														13.208	0.51694	9.48891	0.63682
														13.237	0.48009	9.51291	0.63674
														13.266	0.46076	9.53791	0.63068
														13.295	0.45588	9.56191	0.62009
														13.324	0.45831	9.58691	0.60666
														13.353	0.45963	9.61091	0.5927
														13.382	0.4539	9.63591	0.58037
														13.411	0.43969	9.65991	0.57146
														13.44	0.42069	9.68491	0.56718
														13.469	0.40404	9.70891	0.5676
														13.498	0.39742	9.73391	0.57178
														13.527	0.40552	9.75791	0.57803
														13.556	0.42813	9.78291	0.58413
														13.585	0.45952	9.80691	0.58799
														13.614	0.4902	9.83191	0.58806
														13.643	0.50996	9.85591	0.58374
														13.672	0.51149	9.88091	0.57543
														13.701	0.49315	9.90491	0.56441
														13.73	0.45972	9.92991	0.55235
														13.759	0.42206	9.95391	0.54084
														13.788	0.39321	9.97891	0.53112
														13.817	0.38474	10.0029	0.52369
														13.845	0.4027	10.0279	0.51858
														13.874	0.44547	10.0519	0.51538
														13.903	0.50397	10.0769	0.51381
														13.932	0.56426	10.1009	0.51384
														13.961	0.61171	10.1259	0.51583
														13.99	0.63579	10.1499	0.52058
														14.019	0.63276	10.1749	0.5288
														14.048	0.60713	10.1989	0.54113
														14.077	0.56994	10.2239	0.55742
														14.106	0.53496	10.2479	0.57694
														14.135	0.51436	10.2729	0.5983
														14.164	0.51502	10.2969	0.61967
														14.193	0.53665	10.3219	0.63931
														14.222	0.57204	10.3459	0.65577
														14.251	0.6097	10.3709	0.66811
														14.28	0.63705	10.3949	0.67595
														14.309	0.6444	10.4199	0.67932
														14.338	0.62717	10.4439	0.67837
														14.367	0.58721	10.4689	0.67322
														14.396	0.53146	10.4929	0.66397
														14.425	0.47049	10.5179	0.65071
														14.454	0.41547	10.5419	0.6337
														14.483	0.37588	10.5669	0.6136
														14.511	0.35724	10.5909	0.59156
														14.54	0.3606	10.6159	0.56909
														14.569	0.38252	10.6399	0.54787
														14.598	0.41653	10.6649	0.52955
														14.627	0.45488	10.6889	0.51533
														14.656	0.49021	10.7139	0.50603
														14.685	0.51694	10.7379	0.50187
														14.714	0.53177	10.7629	0.50269
														14.743	0.53386	10.7869	0.508
														14.772	0.52441	10.8119	0.51723
														14.801	0.50591	10.8359	0.52958
														14.83	0.482	10.8609	0.54437
														14.859	0.4568	10.8849	0.56066
														14.888	0.43448	10.9099	0.57747
														14.917	0.41868	10.9339	0.59379
														14.946	0.4122	10.9589	0.60868
														14.975	0.41631	10.9829	0.62137
														15.004	0.43084	11.0079	0.63147
														15.033	0.45413	11.0319	0.63907
														15.062	0.48362	11.0569	0.6446
														15.091	0.51654	11.0819	0.64869
														15.12	0.55028	11.1059	0.652
														15.149	0.58308	11.1309	0.65477
														15.178	0.61395	11.1549	0.65691
														15.206	0.64227	11.1799	0.65772
														15.235	0.66732	11.2039	0.65607
														15.264	0.68777	11.2289	0.65088
														15.293	0.70164	11.2529	0.6413
														15.322	0.70692	11.2779	0.62723
														15.351	0.70146	11.3019	0.60947
														15.38	0.68451	11.3269	0.58954
														15.409	0.65714	11.3509	0.56952
														15.438	0.62206	11.3759	0.55147
														15.467	0.58334	11.3999	0.53717
														15.496	0.54596	11.4249	0.5275
														15.525	0.51407	11.4489	0.52257
														15.554	0.49016	11.4739	0.52178
														15.583	0.47456	11.4979	0.52418
														15.612	0.46547	11.5229	0.52868
														15.641	0.46009	11.5469	0.53451
														15.67	0.45616	11.5719	0.54118
														15.699	0.45297	11.5959	0.5485
														15.728	0.45183	11.6209	0.55634
														15.757	0.45543	11.6449	0.56457
														15.786	0.46667	11.6699	0.5729
														15.815	0.48707	11.6939	0.58079
														15.844	0.51635	11.7189	0.5876
														15.873	0.55276	11.7429	0.59272
														15.901	0.59375	11.7679	0.59555
														15.93	0.63702	11.7919	0.59573
														15.959	0.68044	11.8169	0.59304
														15.988	0.72163	11.8409	0.5875
														16.017	0.75707	11.8659	0.57935
														16.046	0.78176	11.8899	0.56888
														16.075	0.78979	11.9149	0.55682
														16.104	0.77632	11.9389	0.54384
														16.133	0.73947	11.9639	0.53092
														16.162	0.68214	11.9879	0.51892
														16.191	0.612	12.0129	0.50863
														16.22	0.54042	12.0369	0.50046
														16.249	0.47965	12.0619	0.49453
														16.278	0.44022	12.0859	0.49066
														16.307	0.42816	12.1109	0.48868
														16.336	0.44406	12.1349	0.48862
														16.365	0.48309	12.1599	0.49101
														16.394	0.5365	12.1839	0.49687
														16.423	0.59409	12.2089	0.50769
														16.452	0.64683	12.2329	0.52497
														16.481	0.68865	12.2579	0.54957
														16.51	0.71757	12.2819	0.58122
														16.539	0.73451	12.3069	0.6183
														16.568	0.74222	12.3309	0.6575
														16.596	0.74315	12.3559	0.69433
														16.625	0.73801	12.3799	0.72385
														16.654	0.72594	12.4049	0.74162
														16.683	0.70574	12.4289	0.74449
														16.712	0.67739	12.4539	0.73176
														16.741	0.64376	12.4779	0.70507
														16.77	0.6103	12.5029	0.66868
														16.799	0.58385	12.5269	0.6286
														16.828	0.57044	12.5519	0.59165
														16.857	0.57276	12.5759	0.56406
														16.886	0.58951	12.6009	0.55046
														16.915	0.61535	12.6249	0.55293
														16.944	0.64253	12.6499	0.57069
														16.973	0.66369	12.6739	0.60035
														17.002	0.67354	12.6989	0.63673
														17.031	0.66998	12.7229	0.67387
														17.06	0.65393	12.7479	0.70622
														17.089	0.62906	12.7729	0.72972
														17.118	0.5998	12.7969	0.74217
														17.147	0.57075	12.8219	0.74342
														17.176	0.54533	12.8459	0.73488
														17.205	0.52519	12.8709	0.71901
														17.234	0.5102	12.8949	0.69862
														17.262	0.49871	12.9199	0.67635
														17.291	0.48829	12.9439	0.65433
														17.32	0.47715	12.9689	0.63426
														17.349	0.46482	12.9929	0.61739
														17.378	0.453	13.0179	0.60479
														17.407	0.44546	13.0419	0.59723
														17.436	0.44686	13.0669	0.59526
														17.465	0.46117	13.0909	0.59891
														17.494	0.48997	13.1159	0.60782
														17.523	0.5314	13.1399	0.62081
														17.552	0.58018	13.1649	0.63634
														17.581	0.62858	13.1889	0.65246
														17.61	0.6684	13.2139	0.66704
														17.639	0.6931	13.2379	0.67834
														17.668	0.69919	13.2629	0.68488
														17.697	0.68688	13.2869	0.68581
														17.726	0.65972	13.3119	0.68107
														17.755	0.62308	13.3359	0.67096
														17.784	0.58305	13.3609	0.65649
														17.813	0.54513	13.3849	0.63916
														17.842	0.51342	13.4099	0.62075
														17.871	0.49016	13.4339	0.60313
														17.9	0.47614	13.4589	0.58814
														17.929	0.4702	13.4829	0.57727
														17.957	0.46951	13.5079	0.57155
														17.986	0.47062	13.5319	0.57129
														18.015	0.46979	13.5569	0.57633
														18.044	0.46426	13.5809	0.58599
														18.073	0.45276	13.6059	0.5993
														18.102	0.43629	13.6299	0.61506
														18.131	0.41776	13.6549	0.63213
														18.16	0.40119	13.6789	0.64922
														18.189	0.39067	13.7039	0.6651
														18.218	0.38911	13.7279	0.67845
														18.247	0.3973	13.7529	0.68814
														18.276	0.41392	13.7769	0.69316
														18.305	0.43616	13.8019	0.69293
														18.334	0.46038	13.8259	0.68762
														18.363	0.4835	13.8509	0.67793
														18.392	0.50375	13.8749	0.66528
														18.421	0.52107	13.8999	0.65134
														18.45	0.53689	13.9239	0.63782
														18.479	0.55324	13.9489	0.62606
														18.508	0.57213	13.9729	0.61689
														18.537	0.59464	13.9979	0.61048
														18.566	0.62024	14.0219	0.60678
														18.595	0.64716	14.0469	0.60524
														18.624	0.6727	14.0709	0.60544
														18.652	0.69399	14.0959	0.60711
														18.681	0.70838	14.1199	0.60981
														18.71	0.71446	14.1449	0.61331
														18.739	0.71196	14.1689	0.61701
														18.768	0.70196	14.1939	0.62035
														18.797	0.68665	14.2179	0.62244
														18.826	0.66942	14.2429	0.62249
														18.855	0.65431	14.2669	0.61987
														18.884	0.6456	14.2919	0.61435
														18.913	0.64711	14.3159	0.60612
														18.942	0.66149	14.3409	0.59587
														18.971	0.68901	14.3649	0.5846
														19	0.72735	14.3899	0.57341
														19.029	0.77162	14.4149	0.56334
														19.058	0.81449	14.4389	0.55537
														19.087	0.84757	14.4639	0.54995
														19.116	0.86301	14.4879	0.54751
														19.145	0.85508	14.5129	0.54803
														19.174	0.822	14.5369	0.55155
														19.203	0.76656	14.5619	0.55779
														19.232	0.69666	14.5859	0.56654
														19.261	0.62319	14.6109	0.57738
														19.29	0.55815	14.6349	0.58973
														19.319	0.51133	14.6599	0.60273
														19.347	0.48778	14.6839	0.61535
														19.376	0.4863	14.7089	0.62631
														19.405	0.50019	14.7329	0.63449
														19.434	0.51925	14.7579	0.63882
														19.463	0.53329	14.7819	0.63877
														19.492	0.5349	14.8069	0.63441
														19.521	0.52174	14.8309	0.62659
														19.55	0.49653	14.8559	0.61677
														19.579	0.46561	14.8799	0.607
														19.608	0.43732	14.9049	0.59936
														19.637	0.41959	14.9289	0.59563
														19.666	0.41871	14.9539	0.597
														19.695	0.43884	14.9779	0.60346
														19.724	0.48161	15.0029	0.61406
														19.753	0.54665	15.0269	0.62681
														19.782	0.63069	15.0519	0.63922
														19.811	0.72755	15.0759	0.64878
														19.84	0.8268	15.1009	0.65346
														19.869	0.91549	15.1249	0.65222
														19.898	0.9793	15.1499	0.64522
														19.927	1.00532	15.1739	0.63374
														19.956	0.98708	15.1989	0.61999
														19.985	0.9268	15.2229	0.60662
														20.013	0.83624	15.2479	0.59592
														20.042	0.73478	15.2719	0.58954
														20.071	0.64381	15.2969	0.58798
														20.1	0.58133	15.3209	0.5905
														20.129	0.55706	15.3459	0.59539
														20.158	0.56964	15.3699	0.60036
														20.187	0.60815	15.3949	0.60319
														20.216	0.6561	15.4189	0.60218
														20.245	0.69674	15.4439	0.59661
														20.274	0.71795	15.4679	0.58677
														20.303	0.71461	15.4929	0.57393
														20.332	0.68906	15.5169	0.55981
														20.361	0.6487	15.5419	0.54643
														20.39	0.60298	15.5659	0.53551
														20.419	0.56031	15.5909	0.52835
														20.448	0.52589	15.6149	0.52557
														20.477	0.5008	15.6399	0.52721
														20.506	0.48294	15.6639	0.5329
														20.535	0.46811	15.6889	0.54174
														20.564	0.4517	15.7129	0.55278
														20.593	0.43007	15.7379	0.56471
														20.622	0.40206	15.7619	0.57626
														20.651	0.36841	15.7869	0.58623
														20.68	0.33201	15.8109	0.5935
														20.708	0.29686	15.8359	0.59727
														20.737	0.26724	15.8599	0.59709
														20.766	0.24693	15.8849	0.59296
														20.795	0.23842	15.9089	0.58521
														20.824	0.24271	15.9339	0.57448
														20.853	0.25885	15.9579	0.56161
														20.882	0.28407	15.9829	0.54747
														20.911	0.31403	16.0069	0.53288
														20.94	0.34364	16.0319	0.51851
														20.969	0.36787	16.0569	0.50493
														20.998	0.38273	16.0809	0.4925
														21.027	0.38583	16.1059	0.48169
														21.056	0.37655	16.1299	0.47281
														21.085	0.35597	16.1549	0.46634
														21.114	0.3266	16.1789	0.46267
														21.143	0.29197	16.2039	0.46216
														21.172	0.25654	16.2279	0.46523
														21.201	0.22531	16.2529	0.47204
														21.23	0.20348	16.2769	0.48257
														21.259	0.1955	16.3019	0.49643
														21.288	0.20422	16.3259	0.51292
														21.317	0.22982	16.3509	0.53082
														21.346	0.26976	16.3749	0.54866
														21.375	0.31919	16.3999	0.56469
														21.403	0.37207	16.4239	0.57722
														21.432	0.42291	16.4489	0.58504
														21.461	0.46754	16.4729	0.58748
														21.49	0.50375	16.4979	0.58471
														21.519	0.53037	16.5219	0.57772
														21.548	0.54681	16.5469	0.56808
														21.577	0.55239	16.5709	0.5575
														21.606	0.54654	16.5959	0.54744
														21.635	0.52987	16.6199	0.53873
														21.664	0.505	16.6449	0.53145
														21.693	0.47695	16.6689	0.52508
														21.722	0.452	16.6939	0.51853
														21.751	0.43615	16.7179	0.51102
														21.78	0.43273	16.7429	0.50196
														21.809	0.44111	16.7669	0.49142
														21.838	0.45679	16.7919	0.48013
														21.867	0.47266	16.8159	0.46919
														21.896	0.48132	16.8409	0.45999
														21.925	0.47727	16.8649	0.45381
														21.954	0.45827	16.8899	0.45175
														21.983	0.42566	16.9139	0.45456
														22.012	0.38323	16.9389	0.46249
														22.041	0.33623	16.9629	0.47534
														22.07	0.28993	16.9879	0.49225
														22.098	0.24855	17.0119	0.51172
														22.127	0.21507	17.0369	0.53155
														22.156	0.19095	17.0609	0.54919
														22.185	0.1762	17.0859	0.56193
														22.214	0.16967	17.1099	0.56758
														22.243	0.16936	17.1349	0.56494
														22.272	0.17304	17.1589	0.55425
														22.301	0.17903	17.1839	0.53731
														22.33	0.18686	17.2079	0.51725
														22.359	0.1975	17.2329	0.49788
														22.388	0.21285	17.2569	0.483
														22.417	0.23479	17.2819	0.47516
														22.446	0.264	17.3059	0.47544
														22.475	0.29926	17.3309	0.48279
														22.504	0.33776	17.3549	0.49433
														22.533	0.37618	17.3799	0.5062
														22.562	0.41217	17.4039	0.51413
														22.591	0.44518	17.4289	0.51472
														22.62	0.47657	17.4529	0.50598
														22.649	0.50845	17.4779	0.48814
														22.678	0.54228	17.5019	0.46307
														22.707	0.57781	17.5269	0.43436
														22.736	0.61277	17.5509	0.40613
														22.764	0.64427	17.5759	0.38252
														22.793	0.66925	17.5999	0.36663
														22.822	0.68611	17.6249	0.3603
														22.851	0.69417	17.6489	0.36375
														22.88	0.6937	17.6739	0.37569
														22.909	0.68496	17.6989	0.39383
														22.938	0.66825	17.7229	0.41525
														22.967	0.64433	17.7479	0.43705
														22.996	0.615	17.7719	0.45658
														23.025	0.5835	17.7969	0.47192
														23.054	0.55446	17.8209	0.48183
														23.083	0.53266	17.8459	0.48575
														23.112	0.5223	17.8699	0.48398
														23.141	0.52558	17.8949	0.47738
														23.17	0.54235	17.9189	0.46735
														23.199	0.57021	17.9439	0.45571
														23.228	0.60458	17.9679	0.4445
														23.257	0.63977	17.9929	0.43566
														23.286	0.66966	18.0169	0.43071
														23.315	0.68843	18.0419	0.4305
														23.344	0.69213	18.0659	0.43481
														23.373	0.67906	18.0909	0.44278
														23.402	0.6502	18.1149	0.45265
														23.431	0.60902	18.1399	0.46251
														23.459	0.5605	18.1639	0.4706
														23.488	0.50997	18.1889	0.47576
														23.517	0.46202	18.2129	0.47762
														23.546	0.41982	18.2379	0.4766
														23.575	0.38521	18.2619	0.47381
														23.604	0.35893	18.2869	0.4705
														23.633	0.34136	18.3109	0.4679
														23.662	0.33283	18.3359	0.4666
														23.691	0.33359	18.3599	0.46665
														23.72	0.34356	18.3849	0.46737
														23.749	0.36187	18.4089	0.46752
														23.778	0.38663	18.4339	0.46571
														23.807	0.41498	18.4579	0.4606
														23.836	0.4437	18.4829	0.45156
														23.865	0.46974	18.5069	0.43853
														23.894	0.49075	18.5319	0.42244
														23.923	0.50562	18.5559	0.40503
														23.952	0.51429	18.5809	0.38851
														23.981	0.51778	18.6049	0.37514
														24.01	0.5174	18.6299	0.36699
														24.039	0.51457	18.6539	0.36531
														24.068	0.51027	18.6789	0.3704
														24.097	0.50462	18.7029	0.38138
														24.126	0.4969	18.7279	0.39665
														24.154	0.48555	18.7519	0.41396
														24.183	0.46869	18.7769	0.43094
														24.212	0.44508	18.8009	0.44553
														24.241	0.41446	18.8259	0.45618
														24.27	0.37813	18.8499	0.46199
														24.299	0.3388	18.8749	0.4629
														24.328	0.29986	18.8989	0.45927
														24.357	0.26445	18.9239	0.45183
														24.386	0.23467	18.9479	0.44134
														24.415	0.21118	18.9729	0.42863
														24.444	0.19332	18.9969	0.41432
														24.473	0.17977	19.0219	0.39897
														24.502	0.16924	19.0459	0.383
														24.531	0.16106	19.0709	0.3669
														24.56	0.15536	19.0949	0.35115
														24.589	0.1528	19.1199	0.33623
														24.618	0.15413	19.1439	0.32273
														24.647	0.15965	19.1689	0.31128
														24.676	0.16872	19.1929	0.30245
														24.705	0.17986	19.2179	0.29706
														24.734	0.1909	19.2419	0.29585
														24.763	0.19944	19.2669	0.29956
														24.792	0.20344	19.2909	0.30871
														24.821	0.20148	19.3159	0.32338
														24.849	0.19318	19.3409	0.34312
														24.878	0.17902	19.3649	0.36694
														24.907	0.16037	19.3899	0.39328
														24.936	0.13901	19.4139	0.42026
														24.965	0.11699	19.4389	0.44604
														24.994	0.09608	19.4629	0.46934
														25.023	0.07766	19.4879	0.4895
														25.052	0.06251	19.5119	0.50699
														25.081	0.05077	19.5369	0.52329
														25.11	0.04209	19.5609	0.54078
														25.139	0.03581	19.5859	0.56238
														25.168	0.03133	19.6099	0.59083
														25.197	0.02841	19.6349	0.6282
														25.226	0.02735	19.6589	0.67508
														25.255	0.029	19.6839	0.73029
														25.284	0.03437	19.7079	0.79064
														25.313	0.04417	19.7329	0.85112
														25.342	0.05811	19.7569	0.90566
														25.371	0.07459	19.7819	0.94831
														25.4	0.0908	19.8059	0.97397
														25.429	0.10325	19.8309	0.97942
														25.458	0.10893	19.8549	0.96436
														25.487	0.1061	19.8799	0.93102
														25.515	0.09516	19.9039	0.88411
														25.544	0.07851	19.9289	0.82987
														25.573	0.05994	19.9529	0.77513
														25.602	0.04339	19.9779	0.72593
														25.631	0.03181	20.0019	0.6868
														25.66	0.02633	20.0269	0.66019
														25.689	0.02623	20.0509	0.64623
														25.718	0.02941	20.0759	0.64306
														25.747	0.03352	20.0999	0.64735
														25.776	0.03699	20.1249	0.65497
														25.805	0.03964	20.1489	0.66193
														25.834	0.04273	20.1739	0.66491
														25.863	0.04817	20.1979	0.66182
														25.892	0.0575	20.2229	0.65238
														25.921	0.07102	20.2469	0.63769
														25.95	0.08732	20.2719	0.61994
														25.979	0.10358	20.2959	0.60239
														26.008	0.11654	20.3209	0.58841
														26.037	0.12363	20.3449	0.5806
														26.066	0.12365	20.3699	0.58067
														26.095	0.11721	20.3939	0.58874
														26.124	0.10613	20.4189	0.60353
														26.153	0.09271	20.4429	0.62266
														26.182	0.07889	20.4679	0.64303
														26.21	0.06584	20.4919	0.66149
														26.239	0.05388	20.5169	0.67548
														26.268	0.04284	20.5409	0.68336
														26.297	0.03256	20.5659	0.68464
														26.326	0.02331	20.5899	0.67993
														26.355	0.01591	20.6149	0.6706
														26.384	0.01177	20.6389	0.65856
														26.413	0.0152	20.6639	0.64576
														26.442	0.02694	20.6879	0.63402
														26.471	0.04573	20.7129	0.6247
														26.5	0.07217	20.7369	0.61863
														26.529	0.10349	20.7619	0.61625
														26.558	0.13166	20.7859	0.6174
														26.587	0.14261	20.8109	0.62154
														26.616	0.10239	20.8349	0.6279
														26.645	0.05841	20.8599	0.63539
														26.674	0.32354	20.8839	0.64283
														26.703	0.71624	20.9089	0.64914
														26.732	1.18317	20.9329	0.65313
														26.761	1.58511	20.9579	0.65407
														26.79	1.69117	20.9829	0.65144
														26.819	1.20814	21.0069	0.64523
														26.848	0.22486	21.0319	0.63576
														26.877	2.61856	21.0559	0.62387
														26.905	6.00591	21.0809	0.61064
														26.934	0.05703	21.1049	0.59726
														26.963	4.16556	21.1299	0.58483
														26.992	7.59656	21.1539	0.57429
														27.021	9.6509	21.1789	0.56616
														27.05	9.89136	21.2029	0.56067
														27.079	8.2614	21.2279	0.55757
														27.108	5.10116	21.2519	0.5565
														27.137	1.06075	21.2769	0.55694
														27.166	6.89427	21.3009	0.5585
														27.195	3.25705	21.3259	0.56094
														27.224	0.5677	21.3499	0.56418
														27.253	1.06025	21.3749	0.56834
														27.282	1.73862	21.3989	0.57353
														27.311	1.73885	21.4239	0.57969
														27.34	1.36586	21.4479	0.5863
														27.369	0.87635	21.4729	0.59262
														27.398	0.43596	21.4969	0.59731
														27.427	0.12098	21.5219	0.59898
														27.456	0.07877	21.5459	0.59653
														27.485	0.14932	21.5709	0.58947
														27.514	0.15337	21.5949	0.57841
														27.543	0.1262	21.6199	0.56513
														27.572	0.09136	21.6439	0.55235
														27.6	0.06138	21.6689	0.5434
														27.629	0.0403	21.6929	0.54125
														27.658	0.02745	21.7179	0.54799
														27.687	0.02032	21.7419	0.56405
														27.716	0.01624	21.7669	0.5881
														27.745	0.01333	21.7909	0.61719
														27.774	0.01058	21.8159	0.64758
														27.803	0.00773	21.8399	0.67538
														27.832	0.00494	21.8649	0.6975
														27.861	0.00251	21.8889	0.71228
														27.89	0.00068	21.9139	0.71964
														27.919	0.00052	21.9379	0.72095
														27.948	0.00118	21.9629	0.71836
														27.977	0.00153	21.9869	0.71415
														28.006	0.00176	22.0119	0.71018
														28.035	0.00196	22.0359	0.70745
														28.064	0.0021	22.0609	0.7059
														28.093	0.00194	22.0849	0.70474
														28.122	0.00119	22.1099	0.70283
														28.151	0.00047	22.1339	0.69906
														28.18	0.00322	22.1589	0.69288
														28.209	0.00698	22.1829	0.68457
														28.238	0.01134	22.2079	0.67551
														28.266	0.01564	22.2319	0.66787
														28.295	0.01909	22.2569	0.6643
														28.324	0.02097	22.2809	0.66741
														28.353	0.02089	22.3059	0.6791
														28.382	0.01886	22.3299	0.69981
														28.411	0.01531	22.3549	0.72818
														28.44	0.01096	22.3789	0.76103
														28.469	0.00663	22.4039	0.79366
														28.498	0.00294	22.4279	0.8205
														28.527	0.00027	22.4529	0.8362
														28.556	0.00131	22.4769	0.83692
														28.585	0.00198	22.5019	0.82059
														28.614	0.00206	22.5259	0.78804
														28.643	0.00186	22.5509	0.74269
														28.672	0.00158	22.5749	0.68971
														28.701	0.00128	22.5999	0.63561
														28.73	0.0009	22.6239	0.58659
														28.759	0.00029	22.6489	0.54774
														28.788	0.0007	22.6739	0.52207
														28.817	0.00213	22.6979	0.51011
														28.846	0.00396	22.7229	0.51008
														28.875	0.00597	22.7469	0.51826
														28.904	0.00785	22.7719	0.5299
														28.933	0.00929	22.7959	0.54026
														28.961	0.01003	22.8209	0.54548
														28.99	0.00996	22.8449	0.54324
														29.019	0.00919	22.8699	0.53296
														29.048	0.00793	22.8939	0.51585
														29.077	0.00645	22.9189	0.49423
														29.106	0.00502	22.9429	0.47116
														29.135	0.0038	22.9679	0.44949
														29.164	0.00283	22.9919	0.43165
														29.193	0.0021	23.0169	0.41905
														29.222	0.00152	23.0409	0.41221
														29.251	0.00103	23.0659	0.41073
														29.28	0.00061	23.0899	0.41362
														29.309	0.00021	23.1149	0.41959
														29.338	0.00014	23.1389	0.42721
														29.367	0.00045	23.1639	0.43516
														29.396	0.00069	23.1879	0.44224
														29.425	0.00082	23.2129	0.44747
														29.454	0.00078	23.2369	0.44995
														29.483	0.00049	23.2619	0.44904
														29.512	0.00014	23.2859	0.44442
														29.541	0.00114	23.3109	0.43614
														29.57	0.00245	23.3349	0.42484
														29.599	0.00395	23.3599	0.41162
														29.628	0.0054	23.3839	0.39786
														29.656	0.00653	23.4089	0.38519
														29.685	0.00712	23.4329	0.37499
														29.714	0.00703	23.4579	0.36804
														29.743	0.00629	23.4819	0.3644
														29.772	0.00507	23.5069	0.36329
														29.801	0.00358	23.5309	0.36331
														29.83	0.00212	23.5559	0.36284
														29.859	0.00089	23.5799	0.36049
														29.888	2e-05	23.6049	0.35534
														29.917	0.00046	23.6289	0.34733
														29.946	0.00064	23.6539	0.33708
														29.975	0.00059	23.6779	0.32561
														30.004	0.00043	23.7029	0.31398
														30.033	0.00025	23.7269	0.30298
														30.062	9e-05	23.7519	0.29271
														30.091	2e-05	23.7759	0.28287
														30.12	8e-05	23.8009	0.2728
														30.149	9e-05	23.8249	0.26186
														30.178	3e-05	23.8499	0.24973
														30.207	7e-05	23.8739	0.23675
														30.236	0.00022	23.8989	0.22369
														30.265	0.0004	23.9229	0.21169
														30.294	0.00056	23.9479	0.20187
														30.323	0.00064	23.9719	0.19503
														30.351	0.0005	23.9969	0.19137
														30.38	6e-05	24.0209	0.19056
														30.409	0.00074	24.0459	0.19171
														30.438	0.00192	24.0699	0.19362
														30.467	0.00334	24.0949	0.19506
														30.496	0.00482	24.1189	0.19495
														30.525	0.00609	24.1439	0.19267
														30.554	0.00689	24.1679	0.18783
														30.583	0.00706	24.1929	0.18054
														30.612	0.00656	24.2169	0.1712
														30.641	0.0055	24.2419	0.1604
														30.67	0.00409	24.2659	0.14891
														30.699	0.0026	24.2909	0.13744
														30.728	0.00129	24.3159	0.12651
														30.757	0.00028	24.3399	0.11658
														30.786	0.00033	24.3649	0.10779
														30.815	0.00061	24.3889	0.10007
														30.844	0.00062	24.4139	0.09313
														30.873	0.0005	24.4379	0.08671
														30.902	0.00033	24.4629	0.08051
														30.931	0.00018	24.4869	0.07442
														30.96	6e-05	24.5119	0.06845
														30.989	1e-05	24.5359	0.06277
														31.017	4e-05	24.5609	0.05764
														31.046	5e-05	24.5849	0.05329
														31.075	4e-05	24.6099	0.04985
														31.104	3e-05	24.6339	0.04734
														31.133	2e-05	24.6589	0.04556
														31.162	1e-05	24.6829	0.04422
														31.191	0	24.7079	0.04293
														31.22	0	24.7319	0.04134
														31.249	0	24.7569	0.03918
														31.278	0	24.7809	0.03634
														31.307	0	24.8059	0.03288
														31.336	0	24.8299	0.02904
														31.365	1e-05	24.8549	0.02514
														31.394	1e-05	24.8789	0.02155
														31.423	1e-05	24.9039	0.01853
														31.452	2e-05	24.9279	0.01625
														31.481	2e-05	24.9529	0.01467
														31.51	1e-05	24.9769	0.01364
														31.539	1e-05	25.0019	0.01287
														31.568	6e-05	25.0259	0.01208
														31.597	0.00012	25.0509	0.01105
														31.626	0.00019	25.0749	0.00967
														31.655	0.00025	25.0999	0.00795
														31.684	0.00025	25.1239	0.00602
														31.712	0.00017	25.1489	0.00406
														31.741	6e-05	25.1729	0.00229
														31.77	0.00043	25.1979	0.00085
														31.799	0.00095	25.2219	0.00018
														31.828	0.00155	25.2469	0.00078
														31.857	0.00212	25.2709	0.00101
														31.886	0.00259	25.2959	0.001
														31.915	0.00284	25.3199	0.00082
														31.944	0.00282	25.3449	0.00057
														31.973	0.00254	25.3689	0.00033
														32.002	0.00205	25.3939	0.00014
														32.031	0.00146	25.4179	0
														32.06	0.00088	25.4429	7e-05
														32.089	0.00038	25.4669	0.0001
														32.118	3e-05	25.4919	0.0001
														32.147	0.00018	25.5159	9e-05
														32.176	0.00025	25.5409	7e-05
														32.205	0.00024	25.5649	5e-05
														32.234	0.00018	25.5899	3e-05
														32.263	0.00011	25.6139	2e-05
														32.292	5e-05	25.6389	1e-05
														32.321	1e-05	25.6629	1e-05
														32.35	1e-05	25.6879	0
														32.379	2e-05	25.7119	0
														32.407	2e-05	25.7369	0
														32.436	1e-05	25.7609	0
														32.465	1e-05	25.7859	0
														32.494	1e-05	25.8099	0
														32.523	0	25.8349	0
														32.552	0	25.8589	0
														32.581	0	25.8839	0
														32.61	0	25.9079	0
														32.639	0	25.9329	0
														32.668	0	25.9579	0
														32.697	0	25.9819	0
														32.726	0	26.0069	0
														32.755	0	26.0309	0
														32.784	0	26.0559	0
														32.813	0	26.0799	0
														32.842	0	26.1049	0
														32.871	0	26.1289	0
														32.9	0	26.1539	0
														32.929	0	26.1779	0
														32.958	0	26.2029	0
														32.987	0	26.2269	0
														33.016	0	26.2519	0
														33.045	0	26.2759	0
														33.074	0	26.3009	0
														33.102	0	26.3249	0
														33.131	0	26.3499	0
														33.16	0	26.3739	0
														33.189	0	26.3989	0
														33.218	0	26.4229	0
														33.247	0	26.4479	0
														33.276	0	26.4719	0
														33.305	0	26.4969	0
														33.334	0	26.5209	0
														33.363	0	26.5459	0
														33.392	0	26.5699	0
														33.421	0	26.5949	0
														33.45	0	26.6189	0
														33.479	0	26.6439	0
														33.508	0	26.6679	0
														33.537	0	26.6929	0
														33.566	0	26.7169	0
														33.595	0	26.7419	0
														33.624	0	26.7659	0
														33.653	0	26.7909	0
														33.682	0	26.8149	0
														33.711	0	26.8399	0
														33.74	0	26.8639	0
														33.768	0	26.8889	0
														33.797	0	26.9129	0
														33.826	0	26.9379	0
														33.855	0	26.9619	0
														33.884	0	26.9869	0
														33.913	0	27.0109	0

## Sheet: Fig.4
fig.4a								fig.4b												fig.4c									fig.4d			fig.4e
																					B2		B2		fcc		fcc
1600.15	8.31822e-20	0	4.97538e-110	6.1835e-07	1600.15	6.18365e-07		1600.14	0	1600.14	0	1600.14	0	1600.14	2.94168e-170	1.24227e-20	4.68929e-08	4.68924e-08		180	100	180	2060	180	100	180	2073		2150.13	2.59773e-05		2150.13	1.42376e-05
1601.55	8.31822e-20	0	2.63551e-109	6.96017e-07	1601.13	6.71948e-07		1650.59	0	1649.24	0	1647.41	0	1600.78	9.19223e-170	1.41817e-20	4.96757e-08	4.96753e-08		220	94.7848	220	2058.6	220	95.7895	220	2072		2149.81	3.03137e-05		2149.81	8.92906e-06
1602.25	8.31822e-20	0	6.05286e-109	7.38186e-07	1602.12	7.29849e-07		1701.04	0	1698.34	0	1694.67	0	1601.42	2.86756e-169	1.61861e-20	5.26154e-08	5.26149e-08		260	72.8465	260	2051.6	260	72.741	260	2070		2149.49	3.43921e-05		2149.49	8.41497e-06
1602.96	8.31822e-20	0	1.38816e-108	7.82732e-07	1603.1	7.92387e-07		1751.49	0	1747.43	0	1741.94	0	1602.06	8.93035e-169	1.84696e-20	5.57201e-08	5.57195e-08		300	46.5099	300	2045.7	300	41.9111	300	2066		2149.17	3.67152e-05		2149.17	1.3053e-05
1603.66	8.31822e-20	0	3.17909e-108	8.2978e-07	1604.09	8.59902e-07		1801.94	0	1796.53	0	1789.21	0	1602.69	2.77646e-168	2.10705e-20	5.89986e-08	5.8998e-08		340	28.8349	340	2041	340	23.2782	340	2062		2148.85	3.67669e-05		2148.85	1.92388e-05
1604.36	8.31822e-20	0	7.27024e-108	8.79457e-07	1605.07	9.32755e-07		1852.38	0	1845.63	0	1836.47	0	1603.33	8.61744e-168	2.40323e-20	6.246e-08	6.24594e-08		380	17.1026	380	2038	380	12.0371	380	2055		2148.52	3.59408e-05		2148.52	2.14013e-05
1605.06	8.31822e-20	0	1.66027e-107	9.31898e-07	1606.06	1.01133e-06		1902.83	0	1894.72	0	1883.74	0	1603.97	2.67012e-167	2.74043e-20	6.6114e-08	6.61134e-08		420	9.02162	420	2032.7	420	3.73356	420	2050		2148.2	3.63023e-05		2148.2	1.81547e-05
1605.76	8.31822e-20	0	3.78611e-107	9.87244e-07	1607.04	1.09604e-06		1953.28	2.07003e-99	1943.82	0	1931.01	1.24826e-95	1604.61	8.25943e-167	3.12423e-20	6.99706e-08	6.997e-08		460	5.72008	460	2028	460	1.19121	460	2048		2147.88	3.8677e-05		2147.88	1.42935e-05
1606.46	8.31822e-20	0	8.62167e-107	1.04564e-06	1608.03	1.18731e-06		2003.73	1.42872e-50	1992.92	4.99582e-72	1978.27	9.45508e-49	1605.24	2.55055e-166	3.56098e-20	7.40404e-08	7.40397e-08											2147.56	4.11035e-05		2147.56	1.52714e-05
1607.17	8.31822e-20	0	1.96053e-106	1.10724e-06	1609.01	1.28562e-06		2054.18	1.03762e-18	2042.01	8.20363e-25	2025.54	4.03206e-18	1605.88	7.86291e-166	4.05787e-20	7.83344e-08	7.83337e-08											2147.24	4.17746e-05		2147.24	2.15075e-05
1607.87	8.31822e-20	0	4.45183e-106	1.1722e-06	1609.99	1.39144e-06		2056.78	1.58432e-17	2044.41	3.55055e-23	2027.99	5.65364e-17	1606.52	2.41991e-165	4.62305e-20	8.28642e-08	8.28635e-08											2146.92	3.96062e-05		2146.92	2.89786e-05
1608.57	8.31822e-20	0	1.00946e-105	1.2407e-06	1610.98	1.50531e-06		2061.79	2.24205e-15	2049.03	3.33581e-20	2032.72	6.85333e-15	1607.16	7.43496e-165	5.26577e-20	8.7642e-08	8.76412e-08											2146.6	3.57344e-05		2146.6	3.39798e-05
1609.27	8.31822e-20	0	2.28571e-105	1.3129e-06	1611.96	1.62778e-06		2066.55	1.72313e-13	2053.41	1.34783e-17	2037.2	4.59868e-13	1607.79	2.28047e-164	5.99648e-20	9.26806e-08	9.26797e-08		insert one									2146.27	3.19657e-05		2146.28	3.56785e-05
1609.97	8.31822e-20	0	5.16819e-105	1.38899e-06	1612.95	1.75942e-06		2071.05	7.65033e-12	2057.56	2.55076e-15	2041.44	1.81343e-11	1608.43	6.9829e-164	6.82706e-20	9.79931e-08	9.79922e-08			B2		fcc						2145.95	2.94361e-05		2145.95	3.52706e-05
1610.68	8.31822e-20	0	1.16691e-104	1.46916e-06	1613.93	1.90087e-06		2075.31	2.0771e-10	2061.49	2.44613e-13	2045.46	4.4408e-10	1609.07	2.13458e-163	7.77093e-20	1.03594e-07	1.03593e-07		100	2060	100	2073						2145.63	2.87649e-05		2145.63	3.48068e-05
1611.38	8.31822e-20	0	2.63102e-104	1.55361e-06	1614.92	2.05277e-06		2079.33	3.63415e-09	2065.19	1.27796e-11	2049.25	7.10486e-09	1609.71	6.51411e-163	8.84329e-20	1.09497e-07	1.09496e-07		94.7848	2058.6	95.7895	2072						2145.31	2.85584e-05		2145.31	3.49074e-05
1612.08	8.31822e-20	0	5.92369e-104	1.64254e-06	1615.9	2.21583e-06		2083.13	4.29934e-08	2068.69	3.88731e-10	2052.83	7.78064e-08	1610.34	1.98455e-162	1.00614e-19	1.15718e-07	1.15717e-07		72.8465	2051.6	72.741	2070						2144.99	2.64419e-05		2144.99	3.37227e-05
1612.78	8.31822e-20	0	1.33182e-103	1.73616e-06	1616.89	2.39078e-06		2086.7	3.59397e-07	2071.98	7.31651e-09	2056.19	6.08643e-07	1610.98	6.03582e-162	1.14447e-19	1.22273e-07	1.22272e-07		46.5099	2045.7	41.9111	2066						2144.67	2.18473e-05		2144.67	2.77436e-05
1613.48	8.31822e-20	0	2.99006e-103	1.83471e-06	1617.87	2.57839e-06		2090.05	2.20994e-06	2075.07	9.00774e-08	2059.36	3.536e-06	1611.62	1.83263e-161	1.30152e-19	1.29179e-07	1.29178e-07		28.8349	2041	23.2782	2062						2144.35	1.72529e-05		2144.35	1.73836e-05
1614.18	8.31822e-20	0	6.70348e-103	1.93842e-06	1618.86	2.7795e-06		2093.2	1.03686e-05	2077.97	7.63061e-07	2062.32	1.58076e-05	1612.26	5.55493e-161	1.47979e-19	1.36453e-07	1.36452e-07		17.1026	2038	12.0371	2055						2144.02	1.64269e-05		2144.03	8.10764e-06
1614.89	8.31822e-20	0	1.50073e-102	2.04753e-06	1619.84	2.99496e-06		2096.14	3.83725e-05	2080.68	4.65674e-06	2065.09	5.61568e-05	1612.9	1.68093e-160	1.6821e-19	1.44114e-07	1.44113e-07		9.02162	2032.7	3.73356	2050						2143.7	1.97308e-05		2143.71	5.47572e-06
1615.59	8.31822e-20	0	3.35499e-102	2.16228e-06	1620.83	3.22568e-06		2098.89	0.000115437	2083.21	2.13421e-05	2067.68	0.000163221	1613.53	5.07789e-160	1.91164e-19	1.52181e-07	1.52179e-07		5.72008	2028	1.19121	2048						2143.38	2.3396e-05		2143.38	9.39286e-06
1616.29	8.31822e-20	0	7.48966e-102	2.28296e-06	1621.81	3.47264e-06		2101.44	0.000290047	2085.56	7.62607e-05	2070.09	0.000398467	1614.17	1.53138e-159	2.17201e-19	1.60673e-07	1.60672e-07											2143.06	2.43252e-05		2143.06	1.47573e-05
1616.99	8.31822e-20	0	1.66962e-101	2.40983e-06	1622.8	3.73685e-06		2103.82	0.000623695	2087.75	0.000219734	2072.33	0.000836573	1614.81	4.61052e-159	2.46728e-19	1.69613e-07	1.69611e-07											2142.74	2.30863e-05		2142.74	1.69198e-05
1617.69	8.31822e-20	0	3.71669e-101	2.54317e-06	1623.78	4.01937e-06		2106.02	0.00117	2089.78	0.00052616	2074.4	0.00154	1615.45	1.38574e-158	2.80207e-19	1.79021e-07	1.79019e-07											2142.42	2.24152e-05		2142.42	1.52714e-05
1618.39	8.31822e-20	0	8.26188e-101	2.68328e-06	1624.76	4.32133e-06		2108.05	0.00197	2091.65	0.00108	2076.32	0.00255	1616.08	4.15794e-158	3.18157e-19	1.88921e-07	1.88919e-07											2142.1	2.38606e-05		2142.1	1.19186e-05
1619.1	8.31822e-20	0	1.83394e-100	2.83048e-06	1625.75	4.64391e-06		2109.91	0.00299	2093.37	0.00192	2078.08	0.00382	1616.72	1.24549e-157	3.61165e-19	1.99337e-07	1.99335e-07											2141.77	2.5874e-05		2141.78	9.03523e-06
1619.8	8.31822e-20	0	4.06514e-100	2.98508e-06	1626.73	4.98835e-06		2111.63	0.0042	2094.94	0.00307	2079.69	0.00531	1617.36	3.72451e-157	4.09894e-19	2.10293e-07	2.10291e-07											2141.45	2.58223e-05		2141.45	7.58796e-06
1620.5	8.31822e-20	0	8.99808e-100	3.14741e-06	1627.72	5.35596e-06		2113.19	0.0055	2096.38	0.00445	2081.16	0.00689	1618	1.11189e-156	4.65093e-19	2.21817e-07	2.21815e-07											2141.13	2.45317e-05		2141.13	8.41497e-06
1621.2	8.31822e-20	0	1.98888e-99	3.31781e-06	1628.7	5.74811e-06		2114.61	0.0068	2097.69	0.00597	2082.5	0.00846	1618.63	3.31376e-156	5.27607e-19	2.33934e-07	2.33932e-07											2140.81	2.58223e-05		2140.81	1.18683e-05
1621.9	8.31822e-20	0	4.38985e-99	3.49666e-06	1629.69	6.16622e-06		2115.9	0.00802	2098.88	0.0075	2083.71	0.00993	1619.27	9.85927e-156	5.98388e-19	2.46674e-07	2.46672e-07											2140.49	3.15011e-05		2140.49	1.76909e-05
1622.61	8.31822e-20	0	9.67553e-99	3.68432e-06	1630.67	6.61182e-06		2117.05	0.00911	2099.94	0.00894	2084.81	0.01123	1619.91	2.92843e-155	6.78512e-19	2.60067e-07	2.60064e-07											2140.17	3.72831e-05		2140.16	2.40333e-05
1623.31	8.31822e-20	0	2.12953e-98	3.88117e-06	1631.66	7.08646e-06		2118.09	0.01003	2100.9	0.01021	2085.78	0.01233	1620.55	8.6834e-155	7.69192e-19	2.74143e-07	2.7414e-07											2139.85	3.67669e-05		2139.84	2.8051e-05
1624.01	8.31822e-20	0	4.68034e-98	4.08761e-06	1632.64	7.59181e-06		2119.01	0.01077	2101.75	0.01128	2086.65	0.01322	1621.18	2.57046e-154	8.71793e-19	2.88935e-07	2.88932e-07											2139.52	2.87134e-05		2139.52	2.81571e-05
1624.71	8.31822e-20	0	1.0272e-97	4.30406e-06	1633.63	8.12958e-06		2119.82	0.01135	2102.5	0.01213	2087.42	0.01391	1621.82	7.5962e-154	9.87858e-19	3.04476e-07	3.04473e-07											2139.2	1.82337e-05		2139.2	2.51173e-05
1625.41	8.31822e-20	0	2.2512e-97	4.53096e-06	1634.61	8.70158e-06		2120.53	0.01179	2103.15	0.01277	2088.09	0.01442	1622.46	2.24103e-153	1.11912e-18	3.20802e-07	3.20799e-07											2138.88	1.01288e-05		2138.88	2.15578e-05
1626.11	8.31822e-20	0	4.92674e-97	4.76874e-06	1635.6	9.30968e-06		2121.15	0.0121	2103.72	0.01325	2088.67	0.0148	1623.1	6.60032e-153	1.26754e-18	3.3795e-07	3.37947e-07											2138.56	5.58619e-06		2138.56	1.94958e-05
1626.82	8.31822e-20	0	1.07668e-96	5.01786e-06	1636.58	9.95586e-06		2121.68	0.01232	2104.21	0.01358	2089.16	0.01506	1623.73	1.94065e-152	1.43532e-18	3.55957e-07	3.55954e-07											2138.24	4.19235e-06		2138.24	2.02167e-05
1627.52	8.31822e-20	0	2.34963e-96	5.27881e-06	1637.56	1.06422e-05		2122.12	0.01247	2104.62	0.01381	2089.59	0.01523	1624.37	5.69634e-152	1.62495e-18	3.74865e-07	3.74861e-07											2137.92	7.18643e-06		2137.92	2.48547e-05
1628.22	8.31822e-20	0	5.12031e-96	5.55207e-06	1638.55	1.13707e-05		2122.5	0.01256	2104.96	0.01395	2089.94	0.01534	1625.01	1.6692e-151	1.83921e-18	3.94713e-07	3.9471e-07											2137.6	1.47233e-05		2137.6	3.24878e-05
1628.92	8.31822e-20	0	1.11423e-95	5.83816e-06	1639.53	1.21437e-05		2122.8	0.01262	2105.24	0.01404	2090.23	0.01541	1625.65	4.88301e-151	2.08125e-18	4.15547e-07	4.15543e-07											2137.28	2.34992e-05		2137.28	3.86681e-05
1629.62	8.31822e-20	0	2.42125e-95	6.13761e-06	1640.52	1.29636e-05		2123.05	0.01266	2105.47	0.01409	2090.46	0.01545	1626.29	1.42604e-150	2.35461e-18	4.3741e-07	4.37406e-07											2136.95	2.94361e-05		2136.95	3.9238e-05
1630.32	8.31822e-20	0	5.25396e-95	6.45096e-06	1641.5	1.38326e-05		2123.24	0.01267	2105.64	0.01412	2090.64	0.01547	1626.92	4.1576e-150	2.66328e-18	4.60351e-07	4.60346e-07											2136.63	3.15527e-05		2136.63	3.38233e-05
1631.03	8.31822e-20	0	1.13846e-94	6.77878e-06	1642.49	1.47533e-05		2123.38	0.01268	2105.78	0.01413	2090.77	0.01548	1627.56	1.21009e-149	3.01174e-18	4.84417e-07	4.84413e-07											2136.31	3.33596e-05		2136.31	2.71234e-05
1631.73	8.31822e-20	0	2.46339e-94	7.12166e-06	1643.47	1.57284e-05		2123.48	0.01269	2105.87	0.01414	2090.87	0.01549	1628.2	3.51608e-149	3.40501e-18	5.0966e-07	5.09655e-07											2135.99	3.72315e-05		2135.99	2.41338e-05
1632.43	8.31822e-20	0	5.32269e-94	7.48018e-06	1644.46	1.67604e-05		2123.55	0.01269	2105.93	0.01414	2090.93	0.01549	1628.84	1.01992e-148	3.84878e-18	5.36133e-07	5.36128e-07											2135.67	4.0742e-05		2135.67	2.62461e-05
1633.13	8.31822e-20	0	1.14846e-93	7.85498e-06	1645.44	1.78522e-05		2123.59	0.01269	2105.97	0.01414	2090.97	0.01549	1629.47	2.95349e-148	4.34939e-18	5.63892e-07	5.63886e-07											2135.35	3.95547e-05		2135.35	3.21749e-05
1633.83	8.31822e-20	0	2.47446e-93	8.2467e-06	1646.43	1.90067e-05		2123.62	0.01269	2105.99	0.01414	2090.99	0.01549	1630.11	8.53834e-148	4.91402e-18	5.92993e-07	5.92987e-07											2135.03	3.45986e-05		2135.03	3.88748e-05
1634.54	8.31822e-20	0	5.32391e-93	8.656e-06	1647.41	2.02268e-05		2123.62	0.01269	2106	0.01414	2091	0.01549	1630.75	2.4642e-147	5.55069e-18	6.23496e-07	6.2349e-07											2134.71	3.17076e-05		2134.71	4.40828e-05
1635.24	8.31822e-20	0	1.14384e-92	9.08357e-06	1648.4	2.15157e-05		2123.62	0.01269	2106	0.01414	2091	0.01549	1631.39	7.09977e-147	6.26844e-18	6.55464e-07	6.55458e-07											2134.38	3.46502e-05		2134.39	4.70723e-05
1635.94	8.31822e-20	0	2.45404e-92	9.5301e-06	1649.38	2.28766e-05		2123.63	0.01269	2106	0.01414	2091	0.01549	1632.02	2.0421e-146	7.0774e-18	6.88961e-07	6.88955e-07											2134.06	4.02258e-05		2134.07	4.81564e-05
1636.64	8.31822e-20	0	5.25756e-92	9.99633e-06	1650.37	2.43128e-05		2123.63	0.01269	2106	0.01414	2091	0.01549	1632.66	5.86377e-146	7.98896e-18	7.24055e-07	7.24049e-07											2133.74	4.24973e-05		2133.74	4.83631e-05
1637.34	8.31822e-20	0	1.12478e-91	1.0483e-05	1651.35	2.58276e-05		2123.64	0.01269	2106.01	0.01414	2091.02	0.01549	1633.3	1.6809e-145	9.01589e-18	7.60815e-07	7.60809e-07											2133.42	4.03291e-05		2133.42	4.81061e-05
1638.04	8.31822e-20	0	2.40292e-91	1.09909e-05	1652.33	2.74247e-05		2123.66	0.01269	2106.03	0.01414	2091.04	0.01549	1633.94	4.81029e-145	1.01725e-17	7.99315e-07	7.99307e-07											2133.1	3.66636e-05		2133.1	4.92907e-05
1638.75	8.31822e-20	0	5.12615e-91	1.15208e-05	1653.32	2.91075e-05		2123.69	0.01269	2106.06	0.01414	2091.07	0.01549	1634.57	1.37425e-144	1.1475e-17	8.39628e-07	8.3962e-07											2132.78	3.47018e-05		2132.78	5.46496e-05
1639.45	8.31822e-20	0	1.09201e-90	1.20735e-05	1654.3	3.088e-05		2123.74	0.01269	2106.11	0.01414	2091.12	0.01549	1635.21	3.91947e-144	1.29413e-17	8.81834e-07	8.81826e-07											2132.46	3.50632e-05		2132.46	6.44955e-05
1640.15	8.31822e-20	0	2.323e-90	1.26499e-05	1655.29	3.27458e-05		2123.81	0.01268	2106.17	0.01413	2091.2	0.01548	1635.85	1.11597e-143	1.45916e-17	9.26014e-07	9.26006e-07											2132.13	3.74896e-05		2132.14	7.41347e-05
1640.85	8.31822e-20	0	4.93462e-90	1.32508e-05	1656.27	3.47089e-05		2123.9	0.01268	2106.26	0.01413	2091.3	0.01548	1636.49	3.17209e-143	1.64488e-17	9.72253e-07	9.72244e-07											2131.81	4.27555e-05		2131.82	7.74316e-05
1641.55	8.31822e-20	0	1.04675e-89	1.38771e-05	1657.26	3.67733e-05		2124.02	0.01267	2106.37	0.01411	2091.42	0.01547	1637.12	9.00125e-143	1.85381e-17	1.02064e-06	1.02063e-06											2131.49	4.83311e-05		2131.49	7.41347e-05
1642.25	8.31822e-20	0	2.21725e-89	1.45297e-05	1658.24	3.89433e-05		2124.17	0.01266	2106.51	0.01409	2091.58	0.01545	1637.76	2.54991e-142	2.0888e-17	1.07126e-06	1.07125e-06											2131.17	4.98799e-05		2131.17	6.9547e-05
1642.96	8.31822e-20	0	4.68997e-89	1.52096e-05	1659.23	4.1223e-05		2124.35	0.01264	2106.67	0.01406	2091.77	0.01541	1638.4	7.2113e-142	2.35306e-17	1.12421e-06	1.1242e-06											2130.85	4.67823e-05		2130.85	6.83623e-05
1643.66	8.31822e-20	0	9.90625e-89	1.59177e-05	1660.21	4.36168e-05		2124.56	0.0126	2106.88	0.014	2092	0.01536	1639.04	2.03595e-141	2.65015e-17	1.1796e-06	1.17958e-06											2130.53	4.45624e-05		2130.53	6.92899e-05
1644.36	8.31822e-20	0	2.08945e-88	1.66551e-05	1661.2	4.61291e-05		2124.81	0.01255	2107.11	0.01392	2092.27	0.01528	1639.68	5.73834e-141	2.98407e-17	1.23751e-06	1.2375e-06											2130.21	4.8486e-05		2130.2	6.9804e-05
1645.06	8.31822e-20	0	4.40089e-88	1.74226e-05	1662.18	4.87644e-05		2125.11	0.01247	2107.39	0.0138	2092.59	0.01517	1640.31	1.61462e-140	3.35932e-17	1.29806e-06	1.29805e-06											2129.88	5.62301e-05		2129.88	6.97537e-05
1645.76	8.31822e-20	0	9.25617e-88	1.82214e-05	1663.17	5.15274e-05		2125.45	0.01237	2107.71	0.01363	2092.95	0.015	1640.95	4.53546e-140	3.7809e-17	1.36136e-06	1.36134e-06											2129.56	6.06185e-05		2129.56	6.99605e-05
1646.47	8.31822e-20	0	1.94404e-87	1.90525e-05	1664.15	5.44229e-05		2125.84	0.01222	2108.08	0.0134	2093.37	0.01478	1641.59	1.27185e-139	4.25442e-17	1.42751e-06	1.4275e-06											2129.24	5.88115e-05		2129.24	7.01114e-05
1647.17	8.31822e-20	0	4.07723e-87	1.99171e-05	1665.13	5.74555e-05		2126.29	0.01202	2108.49	0.01308	2093.84	0.01448	1642.23	3.56056e-139	4.78617e-17	1.49664e-06	1.49663e-06											2128.92	5.55073e-05		2128.92	6.97537e-05
1647.87	8.31822e-20	0	8.53901e-87	2.08162e-05	1666.12	6.06302e-05		2126.78	0.01175	2108.96	0.01267	2094.37	0.01408	1642.86	9.95094e-139	5.38317e-17	1.56887e-06	1.56886e-06											2128.6	5.60236e-05		2128.6	6.98543e-05
1648.57	8.31822e-20	0	1.7858e-86	2.17509e-05	1667.1	6.39519e-05		2127.34	0.01141	2109.48	0.01215	2094.96	0.01358	1643.5	2.77636e-138	6.05327e-17	1.64433e-06	1.64431e-06											2128.28	6.09799e-05		2128.27	7.14022e-05
1649.27	8.31822e-20	0	3.72944e-86	2.27225e-05	1668.09	6.74256e-05		2127.96	0.01098	2110.06	0.01151	2095.62	0.01295	1644.14	7.7331e-138	6.80525e-17	1.72313e-06	1.72312e-06											2127.96	6.68139e-05		2127.95	7.36709e-05
1649.77	8.31822e-20	0	6.29844e-86	2.34383e-05	1669.07	7.10565e-05		2128.64	0.01046	2110.7	0.01073	2096.35	0.01218	1644.78	2.15029e-137	7.64893e-17	1.80543e-06	1.80541e-06											2127.63	7.05828e-05		2127.63	7.58334e-05
1649.97	8.31822e-20	0	7.77746e-86	2.37322e-05	1670.06	7.48498e-05		2129.39	0.00983	2111.4	0.00982	2097.15	0.01128	1645.41	5.96904e-137	8.59526e-17	1.89135e-06	1.89134e-06											2127.31	7.10476e-05		2127.31	7.89794e-05
1650.68	8.31822e-20	0	1.61963e-85	2.47811e-05	1671.04	7.88105e-05		2130.22	0.00909	2112.17	0.00878	2098.03	0.01024	1646.05	1.65416e-136	9.65649e-17	1.98105e-06	1.98104e-06											2126.99	6.74851e-05		2126.98	8.40309e-05
1651.38	8.31822e-20	0	3.36804e-85	2.58706e-05	1672.03	8.29441e-05		2131.11	0.00825	2113.01	0.00765	2098.99	0.00907	1646.69	4.57634e-136	1.08463e-16	2.07468e-06	2.07466e-06											2126.67	6.09283e-05		2126.66	8.90824e-05
1652.08	8.31822e-20	0	6.99395e-85	2.70018e-05	1673.01	8.72558e-05		2132.09	0.00732	2113.92	0.00645	2100.03	0.00782	1647.33	1.26393e-135	1.218e-16	2.17238e-06	2.17236e-06											2126.35	5.50942e-05		2126.34	9.12002e-05
1652.78	8.31822e-20	0	1.45028e-84	2.81762e-05	1674	9.17509e-05		2133.15	0.00632	2114.91	0.00524	2101.16	0.00653	1647.96	3.48492e-135	1.36745e-16	2.27432e-06	2.2743e-06											2126.03	5.45264e-05		2126.02	9.07364e-05
1653.48	8.31822e-20	0	3.00306e-84	2.9395e-05	1674.98	9.64348e-05		2134.29	0.0053	2115.98	0.00407	2102.38	0.00524	1648.6	9.59243e-135	1.53491e-16	2.38066e-06	2.38064e-06											2125.71	6.14446e-05		2125.7	9.07364e-05
1654.18	8.31822e-20	0	6.20957e-84	3.06596e-05	1675.97	0.000101313		2135.52	0.00428	2117.13	0.003	2103.69	0.00402	1649.24	2.6359e-134	1.72247e-16	2.49158e-06	2.49156e-06											2125.38	7.35774e-05		2125.38	9.33628e-05
1654.89	8.31822e-20	0	1.28216e-83	3.19714e-05	1676.95	0.000106391		2136.84	0.00332	2118.37	0.00209	2105.1	0.00293	1649.88	7.23096e-134	1.93253e-16	2.60725e-06	2.60723e-06											2125.06	8.6072e-05		2125.06	9.71793e-05
1655.59	8.31822e-20	0	2.64366e-83	3.33318e-05	1677.94	0.000111673		2138.25	0.00245	2119.69	0.00136	2106.61	0.00201	1650.51	1.98029e-133	2.16771e-16	2.72786e-06	2.72783e-06											2124.74	9.37652e-05		2124.74	9.89842e-05
1656.29	8.31822e-20	0	5.4432e-83	3.47422e-05	1678.92	0.000117167		2139.76	0.00172	2121.11	0.000814443	2108.22	0.00129	1651.15	5.41409e-133	2.43096e-16	2.85359e-06	2.85356e-06											2124.42	9.392e-05		2124.42	9.79505e-05
1656.99	8.31822e-20	0	1.11914e-82	3.62042e-05	1679.9	0.000122876		2141.38	0.00113	2122.62	0.000447452	2109.94	0.000768076	1651.79	1.47771e-132	2.72557e-16	2.98464e-06	2.98461e-06											2124.1	8.84471e-05		2124.1	9.65591e-05
1670.33	8.31822e-20	0	7.5756e-77	7.59055e-05	1680.89	0.000128806		2143.09	0.000690445	2124.22	0.000222154	2111.77	0.000417701	1652.43	4.0264e-132	3.05519e-16	3.12121e-06	3.12118e-06											2123.78	8.33356e-05		2123.77	9.73861e-05
1671.03	8.31822e-20	0	1.514e-76	7.87437e-05	1681.87	0.000134963		2144.92	0.000390061	2125.93	9.83617e-05	2113.72	0.000205617	1653.07	1.09524e-131	3.4239e-16	3.26351e-06	3.26348e-06											2123.46	8.29742e-05		2123.45	0.000100119
1671.73	8.31822e-20	0	3.02146e-76	8.16697e-05	1682.86	0.000141351		2146.85	0.000201306	2127.74	3.82786e-05	2115.78	9.04694e-05	1653.7	2.9742e-131	3.83625e-16	3.41175e-06	3.41172e-06											2123.13	8.67433e-05		2123.13	0.000103365
1672.43	8.31822e-20	0	6.02134e-76	8.46853e-05	1683.84	0.000147976		2148.9	9.38589e-05	2129.66	1.28872e-05	2117.97	3.50914e-05	1654.34	8.06298e-131	4.29729e-16	3.56616e-06	3.56613e-06											2122.81	9.15966e-05		2122.81	0.000107383
1673.13	8.31822e-20	0	1.19826e-75	8.77925e-05	1684.83	0.000154844		2151.07	3.90598e-05	2131.69	3.68919e-06	2120.28	1.18204e-05	1654.98	2.18216e-130	4.81265e-16	3.72697e-06	3.72693e-06											2122.49	9.62951e-05		2122.49	0.000112848
1673.83	8.31822e-20	0	2.3812e-75	9.09932e-05	1685.81	0.000161958		2153.35	1.43187e-05	2133.83	8.81289e-07	2122.72	3.40171e-06	1655.62	5.89578e-130	5.3886e-16	3.8944e-06	3.89436e-06											2122.17	0.000100116		2122.17	0.000117899
1674.54	8.31822e-20	0	4.72523e-75	9.42894e-05	1686.8	0.000169325		2155.76	4.55827e-06	2136.08	1.72138e-07	2125.29	8.21688e-07	1656.25	1.59024e-129	6.03212e-16	4.06871e-06	4.06867e-06											2121.85	0.000101717		2121.85	0.000120068
1675.24	8.31822e-20	0	9.3634e-75	9.7683e-05	1687.78	0.000176949		2157.01	2.42769e-06	2137.25	7.00665e-08	2126.62	3.75937e-07	1656.89	4.28203e-129	6.75096e-16	4.25014e-06	4.2501e-06											2121.53	0.000100942		2121.53	0.000119704
1675.94	8.31822e-20	0	1.8528e-74	0.000101176	1688.77	0.000184835		2171.4	3.0919e-10	2153.62	6.85919e-15	2144.05	9.02674e-13	1657.53	1.15107e-128	7.55377e-16	4.43895e-06	4.43891e-06											2121.21	9.90833e-05		2121.21	0.000119498
1676.64	8.31822e-20	0	3.66106e-74	0.00010477	1689.75	0.000192987		2185.79	1.63814e-15	2169.98	8.2905e-25	2161.48	1.3401e-20	1658.17	3.08901e-128	8.45014e-16	4.63542e-06	4.63538e-06											2120.88	9.7586e-05		2120.88	0.000120068
1677.34	8.31822e-20	0	7.22386e-74	0.000108468	1690.74	0.000201409		2200.17	3.61053e-22	2186.34	1.23718e-37	2178.9	1.23009e-30	1658.8	8.27565e-128	9.45074e-16	4.8398e-06	4.83976e-06											2120.56	9.50043e-05		2120.56	0.000120224
1678.04	8.31822e-20	0	1.42336e-73	0.00011227	1691.72	0.000210107		2214.56	3.31044e-30	2202.71	2.27946e-53	2196.33	6.9811e-43	1659.44	2.21335e-127	1.05675e-15	5.0524e-06	5.05235e-06											2120.24	9.10286e-05		2120.24	0.00011981
1678.75	8.31822e-20	0	2.80056e-73	0.00011618	1692.7	0.000219084		2228.95	1.26268e-39	2219.07	5.18534e-72	2213.75	2.44965e-57	1660.08	5.90969e-127	1.18134e-15	5.27349e-06	5.27345e-06											2119.92	8.79307e-05		2119.92	0.000121152
1679.45	8.31822e-20	0	5.50249e-73	0.0001202	1693.69	0.000228345		2243.34	2.00354e-50	2235.43	1.45635e-93	2231.18	5.31463e-74	1660.72	1.57523e-126	1.32034e-15	5.50338e-06	5.50333e-06											2119.6	8.81373e-05		2119.6	0.000126097
1680.15	8.31822e-20	0	1.07958e-72	0.00012433	1694.67	0.000237893		2257.72	1.3225e-62	2251.8	5.05012e-118	2248.61	7.12909e-93	1661.35	4.19169e-126	1.47535e-15	5.74238e-06	5.74233e-06											2119.28	9.13901e-05		2119.27	0.000133417
1680.85	8.31822e-20	0	2.11514e-72	0.000128573	1695.66	0.000247731		2272.11	3.63151e-76	2268.16	0	2266.03	5.9127e-114	1661.99	1.11352e-125	1.64819e-15	5.9908e-06	5.99075e-06											2118.96	9.55206e-05		2118.95	0.000139709
1681.55	8.31822e-20	0	4.13812e-72	0.000132931	1696.64	0.000257863		2286.5	4.14833e-91	2284.52	0	2283.46	0	1662.63	2.95308e-125	1.84087e-15	6.24897e-06	6.24892e-06											2118.63	9.93932e-05		2118.63	0.000141821
1682.26	8.31822e-20	0	8.08449e-72	0.000137406	1697.63	0.000268292		2300.89	1.9713e-107	2300.89	0	2300.89	0	1663.27	7.81839e-125	2.05561e-15	6.51723e-06	6.51717e-06											2118.31	0.000102594		2118.31	0.000138524
1682.96	8.31822e-20	0	1.57719e-71	0.000142	1698.61	0.000279021								1663.9	2.06645e-124	2.29487e-15	6.79592e-06	6.79586e-06											2117.99	0.000105124		2117.98	0.000131718
1683.66	8.31822e-20	0	3.07257e-71	0.000146714	1699.6	0.000290052								1664.54	5.45251e-124	2.56141e-15	7.0854e-06	7.08534e-06											2117.67	0.000107448		2117.66	0.000125225
1684.36	8.31822e-20	0	5.97726e-71	0.000151551	1700.58	0.000301389								1665.18	1.43626e-123	2.85827e-15	7.38604e-06	7.38597e-06											2117.35	0.000110598		2117.34	0.000121358
1685.06	8.31822e-20	0	1.16114e-70	0.000156512	1701.57	0.000313032								1665.82	3.77692e-123	3.18881e-15	7.6982e-06	7.69813e-06											2117.03	0.000114832		2117.02	0.000120425
1685.76	8.31822e-20	0	2.25245e-70	0.000161599	1702.55	0.000324984								1666.46	9.9153e-123	3.55677e-15	8.02228e-06	8.02221e-06											2116.71	0.000118653		2116.7	0.000120839
1686.47	8.31822e-20	0	4.36321e-70	0.000166815	1703.54	0.000337246								1667.09	2.5986e-122	3.96629e-15	8.35867e-06	8.35859e-06											2116.38	0.000120666		2116.38	0.000120531
1687.17	8.31822e-20	0	8.43999e-70	0.00017216	1704.52	0.00034982								1667.73	6.79892e-122	4.42198e-15	8.70777e-06	8.70769e-06											2116.06	0.000121957		2116.06	0.000119296
1687.87	8.31822e-20	0	1.63028e-69	0.000177636	1705.51	0.000362705								1668.37	1.77584e-121	4.9289e-15	9.07001e-06	9.06993e-06											2115.74	0.000124539		2115.74	0.000119654
1688.57	8.31822e-20	0	3.14459e-69	0.000183246	1706.49	0.000375904								1669.01	4.63058e-121	5.4927e-15	9.44582e-06	9.44573e-06											2115.42	0.000128773		2115.42	0.000124963
1689.27	8.31822e-20	0	6.05692e-69	0.00018899	1707.47	0.000389415								1669.64	1.2054e-120	6.1196e-15	9.83562e-06	9.83554e-06											2115.1	0.000131768		2115.09	0.000134294
1689.97	8.31822e-20	0	1.16499e-68	0.000194871	1708.46	0.00040324								1670.28	3.13251e-120	6.81653e-15	1.02399e-05	1.02398e-05											2114.78	0.000131355		2114.77	0.000142235
1690.68	8.31822e-20	0	2.23757e-68	0.000200891	1709.44	0.000417376								1670.92	8.12681e-120	7.59111e-15	1.06591e-05	1.0659e-05											2114.46	0.000127741		2114.45	0.000144146
1691.38	8.31822e-20	0	4.29156e-68	0.000207049	1710.43	0.000431824								1671.56	2.10481e-119	8.4518e-15	1.10936e-05	1.10935e-05											2114.13	0.000122783		2114.13	0.000141413
1692.08	8.31822e-20	0	8.21936e-68	0.000213349	1711.41	0.000446583								1672.19	5.44215e-119	9.40795e-15	1.15441e-05	1.1544e-05											2113.81	0.000116794		2113.81	0.000138681
1692.78	8.31822e-20	0	1.57197e-67	0.000219792	1712.4	0.000461651								1672.83	1.40473e-118	1.04699e-14	1.20109e-05	1.20108e-05											2113.49	0.000109565		2113.49	0.000139609
1693.48	8.31822e-20	0	3.00216e-67	0.000226378	1713.38	0.000477025								1673.47	3.61978e-118	1.16491e-14	1.24946e-05	1.24945e-05											2113.17	0.000103317		2113.17	0.000144347
1694.19	8.31822e-20	0	5.72542e-67	0.00023311	1714.37	0.000492705								1674.11	9.31186e-118	1.29582e-14	1.29957e-05	1.29956e-05											2112.85	0.000101923		2112.85	0.000150745
1694.89	8.31822e-20	0	1.09035e-66	0.000239989	1715.35	0.000508687								1674.74	2.39142e-117	1.44112e-14	1.35148e-05	1.35147e-05											2112.53	0.000107551		2112.53	0.000156261
1695.59	8.31822e-20	0	2.07351e-66	0.000247015	1716.34	0.000524968								1675.38	6.13115e-117	1.60235e-14	1.40524e-05	1.40522e-05											2112.21	0.000116897		2112.2	0.000159407
1696.29	8.31822e-20	0	3.9376e-66	0.000254191	1717.32	0.000541546								1676.02	1.56925e-116	1.78121e-14	1.4609e-05	1.46088e-05											2111.88	0.000123506		2111.88	0.000160384
1696.99	8.31822e-20	0	7.4669e-66	0.000261517	1718.31	0.000558417								1676.66	4.00967e-116	1.9796e-14	1.51852e-05	1.51851e-05											2111.56	0.000124333		2111.56	0.000161156
1697.69	8.31822e-20	0	1.41395e-65	0.000268995	1719.29	0.000575577								1677.29	1.0228e-115	2.19958e-14	1.57816e-05	1.57815e-05											2111.24	0.000122525		2111.24	0.00016286
1698.4	8.31822e-20	0	2.67368e-65	0.000276625	1720.27	0.000593022								1677.93	2.60458e-115	2.44345e-14	1.63989e-05	1.63988e-05											2110.92	0.000124333		2110.92	0.000165285
1699.1	8.31822e-20	0	5.04859e-65	0.000284408	1721.26	0.000610748								1678.57	6.6214e-115	2.71376e-14	1.70376e-05	1.70375e-05											2110.6	0.000131923		2110.6	0.000168683
1699.4	8.31822e-20	0	6.61427e-65	0.000287768	1722.24	0.000628751								1679.21	1.68046e-114	3.01329e-14	1.76983e-05	1.76982e-05											2110.28	0.000141063		2110.28	0.00017446
1699.8	8.31822e-20	0	9.5195e-65	0.000292346	1723.23	0.000647024								1679.85	4.25766e-114	3.34512e-14	1.83818e-05	1.83816e-05											2109.96	0.000144833		2109.96	0.000181831
1700.5	8.31822e-20	0	1.79243e-64	0.000300439	1724.21	0.000665564								1680.48	1.07691e-113	3.71266e-14	1.90886e-05	1.90884e-05											2109.63	0.000141011		2109.64	0.000188173
1701.2	8.31822e-20	0	3.37019e-64	0.000308687	1725.2	0.000684364								1681.12	2.71928e-113	4.11965e-14	1.98194e-05	1.98192e-05											2109.31	0.000134815		2109.31	0.000191425
1701.9	8.31822e-20	0	6.32775e-64	0.000317093	1726.18	0.000703421								1681.76	6.85479e-113	4.57023e-14	2.05749e-05	2.05747e-05											2108.99	0.00013373		2108.99	0.000192817
1702.61	8.31822e-20	0	1.18639e-63	0.000325655	1727.17	0.000722727								1682.4	1.72504e-112	5.06894e-14	2.13558e-05	2.13556e-05											2108.67	0.000140856		2108.67	0.000196114
1703.31	8.31822e-20	0	2.22122e-63	0.000334375	1728.15	0.000742278								1683.03	4.33382e-112	5.62081e-14	2.21628e-05	2.21626e-05											2108.35	0.00015263		2108.35	0.000204417
1704.01	8.31822e-20	0	4.15278e-63	0.000343252	1729.14	0.000762067								1683.67	1.08694e-111	6.23136e-14	2.29966e-05	2.29964e-05											2108.03	0.000163423		2108.03	0.000217879
1704.71	8.31822e-20	0	7.753e-63	0.000352289	1730.12	0.000782088								1684.31	2.7215e-111	6.90667e-14	2.38581e-05	2.38578e-05											2107.71	0.000170653		2107.7	0.000234274
1705.41	8.31822e-20	0	1.44539e-62	0.000361483	1731.11	0.000802337								1684.95	6.80261e-111	7.65344e-14	2.47478e-05	2.47476e-05											2107.38	0.000175094		2107.38	0.00024949
1706.12	8.31822e-20	0	2.69081e-62	0.000370837	1732.09	0.000822806								1685.58	1.69749e-110	8.47903e-14	2.56666e-05	2.56664e-05											2107.06	0.000177469		2107.06	0.000260006
1706.82	8.31822e-20	0	5.00224e-62	0.00038035	1733.08	0.00084349								1686.22	4.2287e-110	9.39158e-14	2.66153e-05	2.66151e-05											2106.74	0.000177779		2106.74	0.000265678
1707.52	8.31822e-20	0	9.28604e-62	0.000390021	1734.06	0.000864383								1686.86	1.05165e-109	1.04e-13	2.75947e-05	2.75944e-05											2106.42	0.000176023		2106.41	0.00026955
1708.22	8.31822e-20	0	1.7214e-61	0.000399852	1735.04	0.000885481								1687.5	2.61095e-109	1.15141e-13	2.86055e-05	2.86053e-05											2106.1	0.000174371		2106.09	0.000274602
1708.92	8.31822e-20	0	3.1865e-61	0.000409841	1736.03	0.000906776								1688.13	6.47133e-109	1.27446e-13	2.96487e-05	2.96484e-05											2105.78	0.000175817		2105.77	0.000282028
1709.62	8.31822e-20	0	5.89022e-61	0.000419989	1737.01	0.000928264								1688.77	1.60123e-108	1.41035e-13	3.07249e-05	3.07247e-05											2105.45	0.000181756		2105.45	0.000290175
1710.33	8.31822e-20	0	1.08726e-60	0.000430295	1738	0.000949941								1689.41	3.9553e-108	1.56038e-13	3.18352e-05	3.1835e-05											2105.13	0.000191103		2105.13	0.00029554
1711.03	8.31822e-20	0	2.00409e-60	0.000440758	1738.98	0.000971801								1690.05	9.75371e-108	1.72598e-13	3.29804e-05	3.29801e-05											2104.81	0.000199211		2104.81	0.00029559
1711.73	8.31822e-20	0	3.68881e-60	0.000451379	1739.97	0.000993839								1690.68	2.40119e-107	1.90872e-13	3.41613e-05	3.4161e-05											2104.49	0.000202723		2104.49	0.000291572
1712.43	8.31822e-20	0	6.78015e-60	0.000462157	1740.95	0.00102								1691.32	5.90131e-107	2.11033e-13	3.53788e-05	3.53785e-05											2104.17	0.000203343		2104.17	0.000287393
1713.13	8.31822e-20	0	1.24445e-59	0.00047309	1741.94	0.00104								1691.96	1.44789e-106	2.33271e-13	3.66339e-05	3.66336e-05											2103.85	0.00020732		2103.85	0.000285951
1713.83	8.31822e-20	0	2.28085e-59	0.000484179	1742.92	0.00106								1692.6	3.5464e-106	2.57795e-13	3.79275e-05	3.79272e-05											2103.52	0.000218785		2103.52	0.000286515
1714.54	8.31822e-20	0	4.17446e-59	0.000495422	1743.91	0.00108								1693.24	8.67175e-106	2.84833e-13	3.92605e-05	3.92602e-05											2103.2	0.000234434		2103.2	0.000286465
1715.24	8.31822e-20	0	7.62936e-59	0.000506819	1744.89	0.00111								1693.87	2.11685e-105	3.14635e-13	4.06339e-05	4.06336e-05											2102.88	0.000246056		2102.88	0.000284917
1715.94	8.31822e-20	0	1.39239e-58	0.000518367	1745.88	0.00113								1694.51	5.15869e-105	3.47477e-13	4.20486e-05	4.20483e-05											2102.56	0.000247812		2102.56	0.000283883
1716.64	8.31822e-20	0	2.53755e-58	0.000530067	1746.86	0.00115								1695.15	1.25503e-104	3.83661e-13	4.35057e-05	4.35053e-05											2102.24	0.000240322		2102.24	0.000286208
1717.34	8.31822e-20	0	4.618e-58	0.000541917	1747.84	0.00118								1695.79	3.04814e-104	4.23517e-13	4.50061e-05	4.50057e-05											2101.92	0.000229166		2101.92	0.00029193
1718.05	8.31822e-20	0	8.39223e-58	0.000553916	1748.83	0.0012								1696.42	7.3906e-104	4.67408e-13	4.65508e-05	4.65504e-05											2101.59	0.000220076		2101.6	0.000297864
1718.75	8.31822e-20	0	1.52295e-57	0.000566062	1749.81	0.00122								1697.06	1.78892e-103	5.15732e-13	4.81408e-05	4.81404e-05											2101.27	0.000216358		2101.28	0.000300284
1719.45	8.31822e-20	0	2.75978e-57	0.000578355	1750.8	0.00125								1697.7	4.32282e-103	5.68924e-13	4.97772e-05	4.97768e-05											2100.95	0.0002177		2100.96	0.000298479
1720.15	8.31822e-20	0	4.99401e-57	0.000590791	1751.78	0.00127								1698.34	1.04282e-102	6.2746e-13	5.1461e-05	5.14606e-05											2100.63	0.000220386		2100.63	0.000295333
1720.85	8.31822e-20	0	9.02418e-57	0.000603371	1752.77	0.0013								1698.97	2.5114e-102	6.91862e-13	5.31934e-05	5.31929e-05											2100.31	0.000220283		2100.31	0.000293685
1721.55	8.31822e-20	0	1.62836e-56	0.000616092	1753.75	0.00132								1699.61	6.03795e-102	7.62703e-13	5.49753e-05	5.49748e-05											2099.99	0.000216409		2099.99	0.000294769
1722.26	8.31822e-20	0	2.93411e-56	0.000628952	1754.74	0.00134								1700.25	1.4492e-101	8.40609e-13	5.68078e-05	5.68073e-05											2099.67	0.000211658		2099.67	0.000297758
1722.96	8.31822e-20	0	5.27941e-56	0.000641951	1755.72	0.00137								1700.89	3.47242e-101	9.26262e-13	5.8692e-05	5.86915e-05											2099.34	0.000209747		2099.35	0.000302145
1723.66	8.31822e-20	0	9.48591e-56	0.000655085	1756.71	0.00139								1701.52	8.30618e-101	1.02041e-12	6.06291e-05	6.06286e-05											2099.02	0.000211968		2099.02	0.000306218
1724.36	8.31822e-20	0	1.70199e-55	0.000668353	1757.69	0.00142								1702.16	1.98352e-100	1.12388e-12	6.26202e-05	6.26197e-05											2098.7	0.000216616		2098.7	0.000308487
1725.06	8.31822e-20	0	3.04942e-55	0.000681753	1758.68	0.00144								1702.8	4.72864e-100	1.23756e-12	6.46663e-05	6.46658e-05											2098.38	0.000221471		2098.38	0.000308588
1725.76	8.31822e-20	0	5.45585e-55	0.000695284	1759.66	0.00147								1703.44	1.12539e-99	1.36243e-12	6.67687e-05	6.67681e-05											2098.06	0.000224931		2098.06	0.000308537
1726.47	8.31822e-20	0	9.74746e-55	0.000708943	1760.64	0.0015								1704.07	2.67383e-99	1.49957e-12	6.89284e-05	6.89278e-05											2097.74	0.000225293		2097.73	0.000311119
1727.17	8.31822e-20	0	1.73902e-54	0.000722728	1761.63	0.00152								1704.71	6.34205e-99	1.65013e-12	7.11467e-05	7.11461e-05											2097.42	0.000222039		2097.41	0.000317562
1727.87	8.31822e-20	0	3.09813e-54	0.000736637	1762.61	0.00155								1705.35	1.50173e-98	1.81541e-12	7.34246e-05	7.3424e-05											2097.09	0.000216461		2097.09	0.000325508
1728.57	8.31822e-20	0	5.51164e-54	0.000750668	1763.6	0.00158								1705.99	3.54993e-98	1.99678e-12	7.57634e-05	7.57628e-05											2096.77	0.000212329		2096.77	0.000331593
1729.27	8.31822e-20	0	9.79139e-54	0.000764819	1764.58	0.0016								1706.63	8.37746e-98	2.19579e-12	7.81643e-05	7.81636e-05											2096.45	0.000211348		2096.45	0.000334382
1729.98	8.31822e-20	0	1.73697e-53	0.000779088	1765.57	0.00163								1707.26	1.97365e-97	2.41408e-12	8.06284e-05	8.06277e-05											2096.13	0.000210883		2096.13	0.000335359
1730.68	8.31822e-20	0	3.07697e-53	0.000793472	1766.55	0.00166								1707.9	4.64189e-97	2.65347e-12	8.31569e-05	8.31562e-05											2095.81	0.000207423		2095.81	0.000337321
1731.38	8.31822e-20	0	5.44301e-53	0.00080797	1767.54	0.00168								1708.54	1.08989e-96	2.91595e-12	8.57511e-05	8.57504e-05											2095.49	0.000202103		2095.49	0.000341344
1732.08	8.31822e-20	0	9.61476e-53	0.000822579	1768.52	0.00171								1709.18	2.55469e-96	3.20366e-12	8.84121e-05	8.84114e-05											2095.17	0.000199728		2095.17	0.000347793
1732.78	8.31822e-20	0	1.69598e-52	0.000837297	1769.51	0.00174								1709.81	5.97805e-96	3.51898e-12	9.11412e-05	9.11404e-05											2094.84	0.000202568		2094.84	0.000356767
1733.48	8.31822e-20	0	2.98736e-52	0.000852123	1770.49	0.00177								1710.45	1.39651e-95	3.86445e-12	9.39396e-05	9.39388e-05											2094.52	0.000208352		2094.52	0.000367339
1734.19	8.31822e-20	3.53452e-291	5.25459e-52	0.000867053	1771.48	0.0018								1711.09	3.25684e-95	4.24289e-12	9.68084e-05	9.68076e-05											2094.2	0.000213156		2094.2	0.000377967
1734.89	8.31822e-20	4.80893e-290	9.2294e-52	0.000882087	1772.46	0.00183								1711.73	7.58251e-95	4.65733e-12	9.9749e-05	9.97482e-05											2093.88	0.00021517		2093.88	0.000386528
1735.59	8.31822e-20	6.50924e-289	1.61879e-51	0.000897222	1773.45	0.00186								1712.36	1.76236e-94	5.11111e-12	0.000102763	0.000102762											2093.56	0.000213775		2093.56	0.000393083
1736.29	8.31822e-20	8.76549e-288	2.83526e-51	0.000912456	1774.43	0.00189								1713	4.08924e-94	5.60783e-12	0.00010585	0.000105849											2093.24	0.000210418		2093.24	0.000399425
1736.99	8.31822e-20	1.17432e-286	4.95883e-51	0.000927787	1775.41	0.00192								1713.64	9.47232e-94	6.15144e-12	0.000109014	0.000109013											2092.92	0.000209179		2092.92	0.000407578
1737.69	8.31822e-20	1.56517e-285	8.66062e-51	0.000943214	1776.4	0.00195								1714.28	2.19046e-93	6.74623e-12	0.000112253	0.000112252											2092.59	0.00021331		2092.6	0.000418357
1738.4	8.31822e-20	2.07539e-284	1.51044e-50	0.000958735	1777.38	0.00199								1714.91	5.05684e-93	7.39686e-12	0.000115571	0.00011557											2092.27	0.000220386		2092.28	0.000432238
1739.1	8.31822e-20	2.73781e-283	2.63051e-50	0.000974348	1778.37	0.00202								1715.55	1.16544e-92	8.10841e-12	0.000118968	0.000118967											2091.95	0.000224466		2091.95	0.0004488
1739.8	8.31822e-20	3.59312e-282	4.57468e-50	0.000990052	1779.35	0.00205								1716.19	2.68141e-92	8.8864e-12	0.000122445	0.000122444											2091.63	0.000223485		2091.63	0.000467632
1740.5	8.31822e-20	4.6914e-281	7.94449e-50	0.00101	1780.34	0.00208								1716.83	6.15891e-92	9.73685e-12	0.000126004	0.000126003											2091.31	0.000221832		2091.31	0.00048796
1741.2	8.31822e-20	6.09395e-280	1.3777e-49	0.00102	1781.32	0.00212								1717.46	1.41224e-91	1.06663e-11	0.000129646	0.000129645											2090.99	0.000223691		2090.99	0.000507926
1741.91	8.31822e-20	7.87515e-279	2.38576e-49	0.00104	1782.31	0.00215								1718.1	3.23282e-91	1.16818e-11	0.000133371	0.00013337											2090.67	0.00022803		2090.67	0.000523768
1742.61	8.31822e-20	1.01247e-277	4.12556e-49	0.00105	1783.29	0.00219								1718.74	7.38785e-91	1.27911e-11	0.000137182	0.000137181											2090.34	0.000231542		2090.34	0.0005313
1743.31	8.31822e-20	1.29501e-276	7.12399e-49	0.00107	1784.28	0.00223								1719.38	1.68547e-90	1.40026e-11	0.00014108	0.000141078											2090.02	0.000234021		2090.02	0.0005313
1744.01	8.31822e-20	1.64788e-275	1.22842e-48	0.00109	1785.26	0.00226								1720.02	3.83874e-90	1.53254e-11	0.000145065	0.000145063											2089.7	0.000238566		2089.7	0.000530893
1744.71	8.31822e-20	2.08613e-274	2.11522e-48	0.0011	1786.25	0.0023								1720.65	8.72814e-90	1.67694e-11	0.000149138	0.000149137											2089.38	0.000246365		2089.38	0.000537391
1745.41	8.31822e-20	2.62738e-273	3.63703e-48	0.00112	1787.23	0.00234								1721.29	1.98116e-89	1.83453e-11	0.000153302	0.000153301											2089.06	0.000255249		2089.05	0.000551534
1746.12	8.31822e-20	3.29207e-272	6.24485e-48	0.00114	1788.21	0.00238								1721.93	4.48936e-89	2.00647e-11	0.000157557	0.000157556											2088.74	0.000262687		2088.73	0.00056908
1746.82	8.31822e-20	4.10373e-271	1.07073e-47	0.00115	1789.2	0.00242								1722.57	1.01558e-88	2.19404e-11	0.000161905	0.000161903											2088.42	0.000268627		2088.41	0.00058652
1747.52	8.31822e-20	5.08924e-270	1.83326e-47	0.00117	1790.18	0.00246								1723.2	2.29356e-88	2.3986e-11	0.000166346	0.000166344											2088.09	0.000275962		2088.09	0.000604223
1748.22	8.31822e-20	6.27901e-269	3.13437e-47	0.00119	1791.17	0.0025								1723.84	5.17094e-88	2.62164e-11	0.000170881	0.00017088											2087.77	0.00028681		2087.77	0.000624613
1748.92	8.31822e-20	7.70714e-268	5.35132e-47	0.0012	1792.15	0.00254								1724.48	1.16385e-87	2.86478e-11	0.000175513	0.000175511											2087.45	0.000299672		2087.45	0.00064763
1749.02	8.31822e-20	1.09013e-267	5.76201e-47	0.0012	1793.14	0.00258								1725.12	2.61509e-87	3.12976e-11	0.000180241	0.00018024											2087.13	0.000310778		2087.13	0.000670652
1749.62	8.31822e-20	9.41153e-267	9.12337e-47	0.00122	1794.12	0.00262								1725.75	5.86603e-87	3.41847e-11	0.000185068	0.000185066											2086.81	0.000318114		2086.81	0.000690115
1750.33	8.31822e-20	1.14338e-265	1.55322e-46	0.00124	1795.11	0.00266								1726.39	1.31361e-86	3.73298e-11	0.000189993	0.000189991											2086.49	0.00032514		2086.49	0.000704985
1751.03	8.31822e-20	1.38193e-264	2.64056e-46	0.00125	1796.09	0.00271								1727.03	2.93667e-86	4.07551e-11	0.000195018	0.000195017											2086.17	0.000336298		2086.16	0.000717423
1751.73	8.31822e-20	1.66167e-263	4.48272e-46	0.00127	1797.08	0.00275								1727.67	6.55403e-86	4.44846e-11	0.000200145	0.000200143											2085.84	0.000351487		2085.84	0.000731159
1752.43	8.31822e-20	1.98779e-262	7.59925e-46	0.00129	1798.06	0.0028								1728.3	1.46025e-85	4.85445e-11	0.000205374	0.000205372											2085.52	0.000366108		2085.52	0.000747783
1753.13	8.31822e-20	2.36569e-261	1.28642e-45	0.0013	1799.05	0.00284								1728.94	3.24797e-85	5.2963e-11	0.000210706	0.000210704											2085.2	0.000375304		2085.2	0.000766882
1753.84	8.31822e-20	2.80098e-260	2.17461e-45	0.00132	1800.03	0.00289								1729.58	7.21209e-85	5.77706e-11	0.000216142	0.000216141											2084.88	0.000377216		2084.88	0.000787898
1754.54	8.31822e-20	3.29933e-259	3.67081e-45	0.00134	1801.02	0.00293								1730.22	1.59873e-84	6.30004e-11	0.000221684	0.000221682											2084.56	0.000374477		2084.56	0.000810826
1755.24	8.31822e-20	3.8664e-258	6.18767e-45	0.00136	1802	0.00298								1730.85	3.53799e-84	6.86881e-11	0.000227331	0.000227329											2084.24	0.000372153		2084.24	0.000835301
1755.94	8.31822e-20	4.50767e-257	1.04154e-44	0.00137	1802.98	0.00303								1731.49	7.81634e-84	7.48725e-11	0.000233085	0.000233083											2083.92	0.000375976		2083.92	0.000859418
1756.64	8.31822e-20	5.22831e-256	1.75069e-44	0.00139	1803.97	0.00307								1732.13	1.72391e-83	8.15952e-11	0.000238947	0.000238945											2083.59	0.000388014		2083.6	0.000880898
1757.34	8.31822e-20	6.03301e-255	2.93849e-44	0.00141	1804.95	0.00312								1732.77	3.7957e-83	8.89016e-11	0.000244918	0.000244916											2083.27	0.000404083		2083.27	0.00090011
1758.05	8.31822e-20	6.92583e-254	4.92521e-44	0.00143	1805.94	0.00317								1733.41	8.34324e-83	9.68403e-11	0.000250998	0.000250996											2082.95	0.000417517		2082.95	0.000919891
1758.75	8.31822e-20	7.90995e-253	8.24344e-44	0.00145	1806.92	0.00322								1734.04	1.83081e-82	1.05464e-10	0.000257189	0.000257187											2082.63	0.00042718		2082.63	0.000942774
1759.45	8.31822e-20	8.98752e-252	1.37777e-43	0.00146	1807.91	0.00327								1734.68	4.01066e-82	1.1483e-10	0.00026349	0.000263488											2082.31	0.000438289		2082.31	0.000968445
1760.15	8.31822e-20	1.01595e-250	2.29947e-43	0.00148	1808.89	0.00331								1735.32	8.77112e-82	1.25e-10	0.000269903	0.000269901											2081.99	0.000455704		2081.99	0.000995306
1760.85	8.31822e-20	1.14252e-249	3.83233e-43	0.0015	1809.88	0.00336								1735.96	1.91496e-81	1.36039e-10	0.000276429	0.000276427											2081.67	0.000476529		2081.67	0.00102
1761.55	8.31822e-20	1.27827e-248	6.37796e-43	0.00152	1810.86	0.00341								1736.59	4.17378e-81	1.4802e-10	0.000283068	0.000283065											2081.34	0.0004941		2081.35	0.00105
1762.26	8.31822e-20	1.42281e-247	1.05995e-42	0.00154	1811.85	0.00346								1737.23	9.08165e-81	1.6102e-10	0.00028982	0.000289818											2081.02	0.000505263		2081.03	0.00108
1762.96	8.31822e-20	1.57556e-246	1.75902e-42	0.00156	1812.83	0.00351								1737.87	1.97272e-80	1.75123e-10	0.000296687	0.000296684											2080.7	0.000512447		2080.71	0.00111
1763.66	8.31822e-20	1.73574e-245	2.91502e-42	0.00158	1813.82	0.00356								1738.51	4.27791e-80	1.90417e-10	0.000303668	0.000303666											2080.38	0.000518442		2080.38	0.00114
1764.36	8.31822e-20	1.9024e-244	4.82387e-42	0.0016	1814.8	0.00361								1739.14	9.26112e-80	2.07001e-10	0.000310765	0.000310762											2080.06	0.000524541		2080.06	0.00118
1765.06	8.31822e-20	2.07435e-243	7.97139e-42	0.00162	1815.78	0.00365								1739.78	2.00152e-79	2.24978e-10	0.000317977	0.000317975											2079.74	0.000532707		2079.74	0.00121
1765.77	8.31822e-20	2.25022e-242	1.31539e-41	0.00163	1816.77	0.0037								1740.42	4.31841e-79	2.44461e-10	0.000325306	0.000325303											2079.42	0.00054537		2079.42	0.00126
1766.47	8.31822e-20	2.42848e-241	2.16751e-41	0.00165	1817.75	0.00375								1741.06	9.30147e-79	2.65571e-10	0.000332751	0.000332748											2079.09	0.000561082		2079.1	0.0013
1767.17	8.31822e-20	2.60739e-240	3.56657e-41	0.00167	1818.74	0.0038								1741.69	2.00007e-78	2.8844e-10	0.000340313	0.00034031											2078.77	0.000574108		2078.78	0.00134
1767.87	8.31822e-20	2.78512e-239	5.86036e-41	0.00169	1819.72	0.00384								1742.33	4.29343e-78	3.13207e-10	0.000347992	0.000347989											2078.45	0.000580673		2078.45	0.00138
1768.57	8.31822e-20	2.95968e-238	9.61571e-41	0.00171	1820.71	0.00389								1742.97	9.20087e-78	3.40024e-10	0.000355788	0.000355786											2078.13	0.000584343		2078.13	0.00142
1769.27	8.31822e-20	3.12903e-237	1.57551e-40	0.00173	1821.69	0.00394								1743.61	1.96843e-77	3.69054e-10	0.000363703	0.0003637											2077.81	0.000591579		2077.81	0.00147
1769.98	8.31822e-20	3.29109e-236	2.57779e-40	0.00176	1822.68	0.00398								1744.24	4.20412e-77	4.00472e-10	0.000371734	0.000371732											2077.49	0.000605278		2077.49	0.00151
1770.68	8.31822e-20	3.44377e-235	4.21168e-40	0.00178	1823.66	0.00403								1744.88	8.96387e-77	4.34467e-10	0.000379884	0.000379882											2077.17	0.000622595		2077.16	0.00156
1771.38	8.31822e-20	3.58502e-234	6.87144e-40	0.0018	1824.65	0.00407								1745.52	1.90802e-76	4.71241e-10	0.000388152	0.000388149											2076.84	0.000638828		2076.84	0.0016
1772.08	8.31822e-20	3.71291e-233	1.1195e-39	0.00182	1825.63	0.00411								1746.16	4.05447e-76	5.11013e-10	0.000396538	0.000396535											2076.52	0.000651442		2076.52	0.00165
1772.78	8.31822e-20	3.82561e-232	1.82131e-39	0.00184	1826.62	0.00416								1746.8	8.60104e-76	5.54016e-10	0.000405041	0.000405038											2076.2	0.000661007		2076.2	0.0017
1773.48	8.31822e-20	3.9215e-231	2.95888e-39	0.00186	1827.6	0.0042								1747.43	1.82152e-75	6.00503e-10	0.000413662	0.00041366											2075.88	0.000670571		2075.88	0.00175
1774.19	8.31822e-20	3.99914e-230	4.80016e-39	0.00188	1828.59	0.00424								1748.07	3.85108e-75	6.50744e-10	0.000422401	0.000422399											2075.56	0.000682307		2075.56	0.00181
1774.89	8.31822e-20	4.05739e-229	7.77619e-39	0.0019	1829.57	0.00428								1748.71	8.12823e-75	7.0503e-10	0.000431258	0.000431255											2075.24	0.000694975		2075.24	0.00187
1775.59	8.31822e-20	4.09534e-228	1.25795e-38	0.00193	1830.55	0.00432								1749.35	1.71268e-74	7.63671e-10	0.000440231	0.000440229											2074.92	0.000704592		2074.92	0.00193
1776.29	8.31822e-20	4.11242e-227	2.03208e-38	0.00195	1831.54	0.00436								1749.98	3.60263e-74	8.27004e-10	0.000449322	0.000449319											2074.59	0.00070909		2074.6	0.002
1776.99	8.31822e-20	4.10837e-226	3.27796e-38	0.00197	1832.52	0.0044								1750.62	7.56537e-74	8.95388e-10	0.000458529	0.000458526											2074.27	0.000712296		2074.28	0.00207
1777.7	8.31822e-20	4.08325e-225	5.2802e-38	0.002	1833.51	0.00443								1751.26	1.58601e-73	9.69207e-10	0.000467852	0.000467849											2073.95	0.000721344		2073.95	0.00214
1778.4	8.31822e-20	4.03745e-224	8.49338e-38	0.00202	1834.49	0.00447								1751.9	3.3193e-73	1.04888e-09	0.000477291	0.000477288											2073.63	0.000740683		2073.63	0.00222
1779.1	8.31822e-20	3.97165e-223	1.36425e-37	0.00204	1835.48	0.00451								1752.53	6.93511e-73	1.13484e-09	0.000486845	0.000486843											2073.31	0.000766952		2073.31	0.00229
1779.8	8.31822e-20	3.88687e-222	2.18823e-37	0.00207	1836.46	0.00454								1753.17	1.44652e-72	1.22757e-09	0.000496514	0.000496511											2072.99	0.000792344		2072.99	0.00236
1780.5	8.31822e-20	3.78437e-221	3.50489e-37	0.00209	1837.45	0.00458								1753.81	3.01205e-72	1.32757e-09	0.000506297	0.000506294											2072.67	0.000810496		2072.67	0.00243
1781.2	8.31822e-20	3.66565e-220	5.60583e-37	0.00212	1838.43	0.00461								1754.45	6.26132e-72	1.43541e-09	0.000516193	0.00051619											2072.34	0.000820995		2072.35	0.0025
1781.91	8.31822e-20	3.53242e-219	8.95343e-37	0.00214	1839.42	0.00464								1755.08	1.29937e-71	1.55165e-09	0.000526202	0.000526199											2072.02	0.000828391		2072.02	0.00257
1782.61	8.31822e-20	3.38656e-218	1.42798e-36	0.00217	1840.4	0.00468								1755.72	2.69196e-71	1.67692e-09	0.000536322	0.00053632											2071.7	0.00083739		2071.7	0.00264
1783.31	8.31822e-20	3.23005e-217	2.27426e-36	0.00219	1841.39	0.00471								1756.36	5.56759e-71	1.8119e-09	0.000546554	0.000546551											2071.38	0.000850166		2071.38	0.00272
1784.01	8.31822e-20	3.06495e-216	3.61693e-36	0.00222	1842.37	0.00474								1757	1.14956e-70	1.95731e-09	0.000556896	0.000556893											2071.06	0.000865631		2071.06	0.00281
1784.71	8.31822e-20	2.89336e-215	5.74414e-36	0.00224	1843.35	0.00477								1757.63	2.36953e-70	2.11391e-09	0.000567346	0.000567344											2070.74	0.000881717		2070.73	0.00291
1785.41	8.31822e-20	2.71735e-214	9.10948e-36	0.00227	1844.34	0.0048								1758.27	4.87594e-70	2.28252e-09	0.000577906	0.000577903											2070.42	0.000897235		2070.41	0.003
1786.12	8.31822e-20	2.53894e-213	1.4426e-35	0.0023	1845.32	0.00483								1758.91	1.00166e-69	2.46402e-09	0.000588572	0.00058857											2070.09	0.000913013		2070.09	0.00308
1786.82	8.31822e-20	2.36006e-212	2.2813e-35	0.00232	1846.31	0.00486								1759.55	2.05422e-69	2.65936e-09	0.000599344	0.000599342											2069.77	0.00092998		2069.77	0.00316
1787.52	8.31822e-20	2.18253e-211	3.60248e-35	0.00235	1847.29	0.00489								1760.19	4.2057e-69	2.86954e-09	0.000610222	0.00061022											2069.45	0.000948035		2069.45	0.00324
1788.22	8.31822e-20	2.00798e-210	5.68075e-35	0.00238	1848.28	0.00491								1760.82	8.59599e-69	3.09563e-09	0.000621203	0.000621201											2069.13	0.000966194		2069.13	0.00331
1788.92	8.31822e-20	1.83791e-209	8.94526e-35	0.0024	1849.26	0.00494								1761.46	1.75396e-68	3.33878e-09	0.000632287	0.000632285											2068.81	0.000983216		2068.81	0.00339
1789.63	8.31822e-20	1.6736e-208	1.40658e-34	0.00243	1850.25	0.00497								1762.1	3.57279e-68	3.60022e-09	0.000643473	0.000643471											2068.49	0.000998375		2068.49	0.00346
1790.33	8.31822e-20	1.51616e-207	2.20861e-34	0.00246	1851.23	0.005								1762.74	7.26543e-68	3.88125e-09	0.000654758	0.000654756											2068.17	0.00101		2068.17	0.00352
1791.03	8.31822e-20	1.36647e-206	3.46305e-34	0.00249	1852.22	0.00502								1763.37	1.47496e-67	4.18328e-09	0.000666142	0.000666141											2067.84	0.00102		2067.85	0.00357
1791.73	8.31822e-20	1.22524e-205	5.42227e-34	0.00252	1853.2	0.00505								1764.01	2.98927e-67	4.5078e-09	0.000677623	0.000677622											2067.52	0.00103		2067.52	0.00361
1792.43	8.31822e-20	1.09297e-204	8.47789e-34	0.00255	1854.19	0.00508								1764.65	6.04806e-67	4.85639e-09	0.0006892	0.000689199											2067.2	0.00103		2067.2	0.00365
1793.13	8.31822e-20	9.69967e-204	1.32366e-33	0.00258	1855.17	0.0051								1765.29	1.22161e-66	5.23077e-09	0.000700872	0.000700871											2066.88	0.00105		2066.88	0.00368
1793.84	8.31822e-20	8.56388e-203	2.06373e-33	0.00261	1856.16	0.00513								1765.92	2.46328e-66	5.63273e-09	0.000712636	0.000712636											2066.56	0.00106		2066.56	0.0037
1794.54	8.31822e-20	7.52227e-202	3.21299e-33	0.00264	1857.14	0.00516								1766.56	4.95861e-66	6.06422e-09	0.000724492	0.000724492											2066.24	0.00108		2066.24	0.00372
1795.24	8.31822e-20	6.57341e-201	4.99519e-33	0.00267	1858.12	0.00518								1767.2	9.96488e-66	6.52729e-09	0.000736437	0.000736438											2065.92	0.00109		2065.92	0.00373
1795.94	8.31822e-20	5.71475e-200	7.75492e-33	0.0027	1859.11	0.00521								1767.84	1.99917e-65	7.02414e-09	0.000748471	0.000748472											2065.59	0.00111		2065.59	0.00374
1796.64	8.31822e-20	4.94274e-199	1.20223e-32	0.00273	1860.09	0.00524								1768.47	4.00399e-65	7.5571e-09	0.000760591	0.000760592											2065.27	0.00112		2065.27	0.00374
1797.34	8.31822e-20	4.25308e-198	1.86114e-32	0.00276	1861.08	0.00527								1769.11	8.00575e-65	8.12867e-09	0.000772796	0.000772798											2064.95	0.00113		2064.95	0.00374
1798.05	8.31822e-20	3.64085e-197	2.87711e-32	0.0028	1862.06	0.00529								1769.75	1.598e-64	8.74149e-09	0.000785084	0.000785087											2064.63	0.00114		2064.63	0.00374
1798.64	8.31822e-20	2.25546e-196	4.16398e-32	0.00282	1863.05	0.00532								1770.39	3.18431e-64	9.3984e-09	0.000797454	0.000797457											2064.31	0.00115		2064.3	0.00374
1798.75	8.31822e-20	3.10074e-196	4.44137e-32	0.00283	1864.03	0.00535								1771.02	6.33462e-64	1.01024e-08	0.000809903	0.000809907											2063.99	0.00117		2063.98	0.00373
1799.45	8.31822e-20	2.6272e-195	6.84639e-32	0.00286	1865.02	0.00537								1771.66	1.25803e-63	1.08567e-08	0.000822431	0.000822435											2063.67	0.00118		2063.66	0.00372
1800.15	8.31822e-20	2.21455e-194	1.05388e-31	0.00289	1866	0.0054								1772.3	2.49418e-63	1.16647e-08	0.000835035	0.00083504											2063.34	0.0012		2063.34	0.0037
1800.85	8.31822e-20	1.85713e-193	1.61995e-31	0.00293	1866.99	0.00543								1772.94	4.93661e-63	1.25299e-08	0.000847713	0.000847719											2063.02	0.00121		2063.02	0.00369
1801.56	8.31822e-20	1.54939e-192	2.48656e-31	0.00296	1867.97	0.00546								1773.58	9.75428e-63	1.34564e-08	0.000860465	0.000860471											2062.7	0.00123		2062.7	0.00367
1802.26	8.31822e-20	1.28602e-191	3.81134e-31	0.00299	1868.96	0.00549								1774.21	1.9241e-62	1.44481e-08	0.000873287	0.000873294											2062.38	0.00124		2062.38	0.00365
1802.96	8.31822e-20	1.06193e-190	5.83367e-31	0.00303	1869.94	0.00552								1774.85	3.78901e-62	1.55093e-08	0.000886179	0.000886187											2062.06	0.00125		2062.06	0.00364
1803.66	8.31822e-20	8.72386e-190	8.91639e-31	0.00306	1870.92	0.00554								1775.49	7.44884e-62	1.66448e-08	0.000899138	0.000899147											2061.74	0.00126		2061.74	0.00363
1804.36	8.31822e-20	7.12994e-189	1.36088e-30	0.00309	1871.91	0.00557								1776.13	1.4619e-61	1.78594e-08	0.000912163	0.000912173											2061.42	0.00127		2061.42	0.00361
1805.06	8.31822e-20	5.79732e-188	2.07413e-30	0.00313	1872.89	0.0056								1776.76	2.86426e-61	1.91583e-08	0.000925252	0.000925264											2061.09	0.00128		2061.09	0.0036
1805.77	8.31822e-20	4.68957e-187	3.15671e-30	0.00316	1873.88	0.00563								1777.4	5.60237e-61	2.0547e-08	0.000938403	0.000938417											2060.77	0.00129		2060.77	0.00358
1806.47	8.31822e-20	3.77401e-186	4.79752e-30	0.0032	1874.86	0.00566								1778.04	1.09395e-60	2.20314e-08	0.000951616	0.00095163											2060.45	0.00131		2060.45	0.00355
1807.17	8.31822e-20	3.02161e-185	7.28087e-30	0.00323	1875.85	0.00568								1778.68	2.13249e-60	2.36178e-08	0.000964887	0.000964903											2060.13	0.00133		2060.13	0.00353
1807.87	8.31822e-20	2.40678e-184	1.1034e-29	0.00326	1876.83	0.00571								1779.31	4.14995e-60	2.53127e-08	0.000978216	0.000978233											2059.81	0.00135		2059.81	0.00351
1808.57	8.31822e-20	1.90721e-183	1.66981e-29	0.0033	1877.82	0.00574								1779.95	8.06241e-60	2.71231e-08	0.0009916	0.000991619											2059.49	0.00137		2059.49	0.00349
1809.27	8.31822e-20	1.50358e-182	2.5234e-29	0.00333	1878.8	0.00577								1780.59	1.56369e-59	2.90564e-08	0.00101	0.00101											2059.17	0.00139		2059.16	0.00347
1809.98	8.31822e-20	1.17928e-181	3.80791e-29	0.00337	1879.79	0.00579								1781.23	3.02764e-59	3.11205e-08	0.00102	0.00102											2058.84	0.00141		2058.84	0.00346
1810.68	8.31822e-20	9.2018e-181	5.73816e-29	0.0034	1880.77	0.00582								1781.86	5.85224e-59	3.33238e-08	0.00103	0.00103											2058.52	0.00141		2058.52	0.00344
1811.38	8.31822e-20	7.14319e-180	8.63459e-29	0.00344	1881.76	0.00584								1782.5	1.12929e-58	3.5675e-08	0.00105	0.00105											2058.2	0.00142		2058.2	0.00342
1812.08	8.31822e-20	5.51666e-179	1.29746e-28	0.00347	1882.74	0.00587								1783.14	2.17548e-58	3.81835e-08	0.00106	0.00106											2057.88	0.00142		2057.87	0.00339
1812.78	8.31822e-20	4.23862e-178	1.94685e-28	0.00351	1883.73	0.00589								1783.78	4.18378e-58	4.08592e-08	0.00107	0.00107											2057.56	0.00144		2057.55	0.00337
1813.49	8.31822e-20	3.23994e-177	2.91711e-28	0.00354	1884.71	0.00592								1784.41	8.03247e-58	4.37126e-08	0.00109	0.00109											2057.24	0.00145		2057.23	0.00336
1814.19	8.31822e-20	2.46385e-176	4.36472e-28	0.00358	1885.69	0.00594								1785.05	1.53955e-57	4.67547e-08	0.0011	0.0011											2056.92	0.00146		2056.91	0.00335
1814.89	8.31822e-20	1.86404e-175	6.52146e-28	0.00361	1886.68	0.00596								1785.69	2.94581e-57	4.99972e-08	0.00111	0.00111											2056.59	0.00147		2056.59	0.00333
1815.59	8.31822e-20	1.40301e-174	9.7301e-28	0.00364	1887.66	0.00598								1786.33	5.62705e-57	5.34526e-08	0.00113	0.00113											2056.27	0.00148		2056.27	0.00332
1816.29	8.31822e-20	1.05058e-173	1.44968e-27	0.00368	1888.65	0.006								1786.97	1.07306e-56	5.7134e-08	0.00114	0.00114											2055.95	0.00149		2055.95	0.0033
1816.99	8.31822e-20	7.82642e-173	2.15681e-27	0.00371	1889.63	0.00602								1787.6	2.04282e-56	6.10552e-08	0.00116	0.00116											2055.63	0.0015		2055.63	0.00328
1817.7	8.31822e-20	5.80044e-172	3.20432e-27	0.00375	1890.62	0.00604								1788.24	3.88242e-56	6.52309e-08	0.00117	0.00117											2055.31	0.00151		2055.31	0.00325
1818.4	8.31822e-20	4.27684e-171	4.75383e-27	0.00378	1891.6	0.00605								1788.88	7.36615e-56	6.96764e-08	0.00118	0.00118											2054.99	0.00151		2054.99	0.00322
1819.1	8.31822e-20	3.13725e-170	7.04263e-27	0.00381	1892.59	0.00607								1789.52	1.39522e-55	7.44082e-08	0.0012	0.0012											2054.67	0.00152		2054.66	0.0032
1819.8	8.31822e-20	2.2895e-169	1.04186e-26	0.00385	1893.57	0.00608								1790.15	2.63823e-55	7.94435e-08	0.00121	0.00121											2054.34	0.00154		2054.34	0.00318
1820.5	8.31822e-20	1.66224e-168	1.53911e-26	0.00388	1894.56	0.00609								1790.79	4.98021e-55	8.48004e-08	0.00123	0.00123											2054.02	0.00155		2054.02	0.00316
1821.2	8.31822e-20	1.20064e-167	2.27045e-26	0.00391	1895.54	0.0061								1791.43	9.38529e-55	9.04983e-08	0.00124	0.00124											2053.7	0.00157		2053.7	0.00313
1821.91	8.31822e-20	8.62774e-167	3.34455e-26	0.00395	1896.53	0.00611								1792.07	1.76568e-54	9.65574e-08	0.00125	0.00125											2053.38	0.00158		2053.38	0.00311
1822.61	8.31822e-20	6.168e-166	4.9198e-26	0.00398	1897.51	0.00612								1792.7	3.31622e-54	1.02999e-07	0.00127	0.00127											2053.06	0.00158		2053.06	0.00308
1823.31	8.31822e-20	4.38689e-165	7.22672e-26	0.00401	1898.49	0.00613								1793.34	6.21785e-54	1.09846e-07	0.00128	0.00128											2052.74	0.00159		2052.74	0.00306
1824.01	8.31822e-20	3.10408e-164	1.06003e-25	0.00404	1899.48	0.00614								1793.98	1.16386e-53	1.17121e-07	0.0013	0.0013											2052.42	0.0016		2052.41	0.00303
1824.71	8.31822e-20	2.18511e-163	1.55268e-25	0.00407	1900.46	0.00614								1794.62	2.17485e-53	1.2485e-07	0.00131	0.00131											2052.09	0.0016		2052.09	0.00301
1825.42	8.31822e-20	1.5303e-162	2.27105e-25	0.0041	1901.45	0.00615								1795.25	4.05716e-53	1.3306e-07	0.00133	0.00133											2051.77	0.0016		2051.77	0.00299
1826.12	8.31822e-20	1.06622e-161	3.31708e-25	0.00413	1902.43	0.00615								1795.89	7.5558e-53	1.41778e-07	0.00134	0.00134											2051.45	0.00161		2051.45	0.00297
1826.82	8.31822e-20	7.39059e-161	4.83803e-25	0.00416	1903.42	0.00615								1796.53	1.40477e-52	1.51033e-07	0.00136	0.00136											2051.13	0.00161		2051.13	0.00295
1827.52	8.31822e-20	5.09655e-160	7.04637e-25	0.00419	1904.4	0.00615								1797.17	2.60731e-52	1.60856e-07	0.00137	0.00137											2050.81	0.00162		2050.8	0.00292
1828.22	8.31822e-20	3.49653e-159	1.02482e-24	0.00422	1905.39	0.00615								1797.8	4.83112e-52	1.7128e-07	0.00138	0.00138											2050.49	0.00163		2050.48	0.0029
1828.92	8.31822e-20	2.38651e-158	1.48837e-24	0.00425	1906.37	0.00615								1798.44	8.9365e-52	1.82338e-07	0.0014	0.0014											2050.17	0.00164		2050.16	0.00288
1829.63	8.31822e-20	1.62052e-157	2.15853e-24	0.00428	1907.36	0.00614								1799.08	1.65026e-51	1.94067e-07	0.00141	0.00141											2049.84	0.00164		2049.84	0.00286
1830.33	8.31822e-20	1.09473e-156	3.12601e-24	0.00431	1908.34	0.00614								1799.72	3.04231e-51	2.06505e-07	0.00143	0.00143											2049.52	0.00164		2049.52	0.00284
1831.03	8.31822e-20	7.35742e-156	4.52071e-24	0.00434	1909.33	0.00613								1800.36	5.59913e-51	2.1969e-07	0.00144	0.00144											2049.2	0.00164		2049.2	0.00282
1831.73	8.31822e-20	4.91936e-155	6.52839e-24	0.00437	1910.31	0.00612								1800.99	1.02873e-50	2.33665e-07	0.00146	0.00146											2048.88	0.00164		2048.88	0.0028
1832.43	8.31822e-20	3.27232e-154	9.41433e-24	0.00439	1911.3	0.00612								1801.63	1.8869e-50	2.48474e-07	0.00147	0.00147											2048.56	0.00164		2048.56	0.00277
1833.13	8.31822e-20	2.16554e-153	1.35568e-23	0.00442	1912.28	0.00611								1802.27	3.45512e-50	2.64162e-07	0.00149	0.00149											2048.24	0.00164		2048.24	0.00275
1833.84	8.31822e-20	1.42574e-152	1.94943e-23	0.00445	1913.26	0.0061								1802.91	6.31598e-50	2.80779e-07	0.0015	0.0015											2047.92	0.00164		2047.92	0.00272
1834.54	8.31822e-20	9.33859e-152	2.79925e-23	0.00447	1914.25	0.00609								1803.54	1.15262e-49	2.98374e-07	0.00152	0.00152											2047.59	0.00165		2047.6	0.00269
1835.24	8.31822e-20	6.08534e-151	4.01385e-23	0.0045	1915.23	0.00608								1804.18	2.09988e-49	3.17001e-07	0.00153	0.00153											2047.27	0.00167		2047.27	0.00267
1835.94	8.31822e-20	3.94506e-150	5.7473e-23	0.00452	1916.22	0.00607								1804.82	3.81917e-49	3.36716e-07	0.00155	0.00155											2046.95	0.00168		2046.95	0.00264
1836.64	8.31822e-20	2.5444e-149	8.21769e-23	0.00455	1917.2	0.00605								1805.46	6.9344e-49	3.57578e-07	0.00156	0.00156											2046.63	0.00168		2046.63	0.00262
1837.35	8.31822e-20	1.63261e-148	1.17333e-22	0.00457	1918.19	0.00604								1806.09	1.25694e-48	3.79649e-07	0.00158	0.00158											2046.31	0.00168		2046.31	0.00259
1838.05	8.31822e-20	1.04218e-147	1.67291e-22	0.0046	1919.17	0.00603								1806.73	2.2745e-48	4.02993e-07	0.00159	0.00159											2045.99	0.00168		2045.99	0.00257
1838.75	8.31822e-20	6.61863e-147	2.38183e-22	0.00462	1920.16	0.00601								1807.37	4.10887e-48	4.27677e-07	0.00161	0.00161											2045.67	0.00168		2045.67	0.00255
1839.45	8.31822e-20	4.18174e-146	3.38636e-22	0.00465	1921.14	0.00599								1808.01	7.4101e-48	4.53773e-07	0.00162	0.00163											2045.34	0.00167		2045.34	0.00254
1840.15	8.31822e-20	2.62852e-145	4.80771e-22	0.00467	1922.13	0.00598								1808.64	1.33411e-47	4.81354e-07	0.00164	0.00164											2045.02	0.00166		2045.02	0.00252
1840.85	8.31822e-20	1.64372e-144	6.81597e-22	0.00469	1923.11	0.00596								1809.28	2.39787e-47	5.105e-07	0.00166	0.00166											2044.7	0.00166		2044.7	0.0025
1841.56	8.31822e-20	1.02261e-143	9.6494e-22	0.00471	1924.1	0.00594								1809.92	4.30252e-47	5.41292e-07	0.00167	0.00167											2044.38	0.00166		2044.38	0.00247
1842.26	8.31822e-20	6.32931e-143	1.36413e-21	0.00474	1925.08	0.00592								1810.56	7.70703e-47	5.73814e-07	0.00169	0.00169											2044.06	0.00166		2044.05	0.00244
1842.96	8.31822e-20	3.89733e-142	1.92574e-21	0.00476	1926.06	0.0059								1811.19	1.37821e-46	6.08157e-07	0.0017	0.0017											2043.74	0.00166		2043.73	0.00242
1843.66	8.31822e-20	2.38749e-141	2.7147e-21	0.00478	1927.05	0.00588								1811.83	2.46043e-46	6.44414e-07	0.00172	0.00172											2043.42	0.00166		2043.41	0.00239
1844.36	8.31822e-20	1.45506e-140	3.82147e-21	0.0048	1928.03	0.00586								1812.47	4.38502e-46	6.82684e-07	0.00174	0.00174											2043.09	0.00166		2043.09	0.00238
1845.06	8.31822e-20	8.82234e-140	5.37183e-21	0.00482	1929.02	0.00584								1813.11	7.80185e-46	7.23068e-07	0.00175	0.00175											2042.77	0.00167		2042.77	0.00236
1845.77	8.31822e-20	5.32171e-139	7.54046e-21	0.00484	1930	0.00582								1813.75	1.38576e-45	7.65674e-07	0.00177	0.00177											2042.45	0.00168		2042.45	0.00234
1846.47	8.31822e-20	3.19362e-138	1.05696e-20	0.00486	1930.99	0.00579								1814.38	2.45723e-45	8.10614e-07	0.00179	0.00179											2042.13	0.00168		2042.13	0.00232
1847.17	8.31822e-20	1.90668e-137	1.47945e-20	0.00488	1931.97	0.00577								1815.02	4.34978e-45	8.58006e-07	0.0018	0.0018											2041.81	0.00169		2041.81	0.0023
1847.87	8.31822e-20	1.1325e-136	2.06789e-20	0.0049	1932.96	0.00574								1815.66	7.68697e-45	9.07971e-07	0.00182	0.00182											2041.49	0.00168		2041.49	0.00228
1848.27	8.31822e-20	3.08678e-136	2.49624e-20	0.00491	1933.94	0.00571								1816.3	1.35615e-44	9.60638e-07	0.00184	0.00184											2041.17	0.00168		2041.17	0.00226
1848.57	8.31822e-20	6.69211e-136	2.88628e-20	0.00492	1934.93	0.00568								1816.93	2.38851e-44	1.01614e-06	0.00185	0.00185											2040.84	0.00167		2040.84	0.00224
1849.28	8.31822e-20	3.93416e-135	4.02285e-20	0.00494	1935.91	0.00565								1817.57	4.19963e-44	1.07462e-06	0.00187	0.00187											2040.52	0.00166		2040.52	0.00222
1849.98	8.31822e-20	2.30094e-134	5.59902e-20	0.00496	1936.9	0.00561								1818.21	7.37158e-44	1.13622e-06	0.00189	0.00189											2040.2	0.00166		2040.2	0.00219
1850.68	8.31822e-20	1.33882e-133	7.7817e-20	0.00498	1937.88	0.00558								1818.85	1.29174e-43	1.20109e-06	0.00191	0.00191											2039.88	0.00165		2039.88	0.00217
1851.38	8.31822e-20	7.75002e-133	1.07999e-19	0.005	1938.86	0.00554								1819.48	2.25973e-43	1.2694e-06	0.00192	0.00192											2039.56	0.00165		2039.56	0.00215
1852.08	8.31822e-20	4.46322e-132	1.49675e-19	0.00502	1939.85	0.00551								1820.12	3.9464e-43	1.3413e-06	0.00194	0.00194											2039.24	0.00165		2039.24	0.00213
1852.78	8.31822e-20	2.55716e-131	2.0714e-19	0.00504	1940.83	0.00547								1820.76	6.88039e-43	1.41698e-06	0.00196	0.00196											2038.92	0.00165		2038.91	0.00211
1853.49	8.31822e-20	1.45758e-130	2.86261e-19	0.00506	1941.82	0.00542								1821.4	1.19754e-42	1.49661e-06	0.00198	0.00198											2038.59	0.00165		2038.59	0.0021
1854.19	8.31822e-20	8.26553e-130	3.95042e-19	0.00508	1942.8	0.00538								1822.03	2.08081e-42	1.58039e-06	0.002	0.002											2038.27	0.00165		2038.27	0.00208
1854.89	8.31822e-20	4.66308e-129	5.44388e-19	0.0051	1943.79	0.00533								1822.67	3.60944e-42	1.6685e-06	0.00202	0.00202											2037.95	0.00165		2037.95	0.00207
1855.59	8.31822e-20	2.61722e-128	7.49131e-19	0.00512	1944.77	0.00528								1823.31	6.25047e-42	1.76115e-06	0.00203	0.00204											2037.63	0.00164		2037.62	0.00205
1856.29	8.31822e-20	1.46141e-127	1.02942e-18	0.00513	1945.76	0.00523								1823.95	1.08057e-41	1.85856e-06	0.00205	0.00206											2037.31	0.00164		2037.3	0.00203
1856.99	8.31822e-20	8.11832e-127	1.41256e-18	0.00515	1946.74	0.00518								1824.59	1.8649e-41	1.96096e-06	0.00207	0.00208											2036.99	0.00163		2036.98	0.00202
1857.7	8.31822e-20	4.48668e-126	1.93556e-18	0.00517	1947.73	0.00513								1825.22	3.21311e-41	2.06856e-06	0.00209	0.0021											2036.67	0.00162		2036.66	0.002
1858.4	8.31822e-20	2.46689e-125	2.64845e-18	0.00519	1948.71	0.00507								1825.86	5.52663e-41	2.18162e-06	0.00211	0.00212											2036.34	0.00161		2036.34	0.00198
1859.1	8.31822e-20	1.34939e-124	3.61876e-18	0.00521	1949.7	0.00501								1826.5	9.48989e-41	2.30039e-06	0.00213	0.00214											2036.02	0.0016		2036.02	0.00196
1859.8	8.31822e-20	7.34327e-124	4.93755e-18	0.00523	1950.68	0.00495								1827.14	1.62677e-40	2.42513e-06	0.00215	0.00216											2035.7	0.0016		2035.7	0.00194
1860.5	8.31822e-20	3.97563e-123	6.7274e-18	0.00525	1951.67	0.00489								1827.77	2.78393e-40	2.55611e-06	0.00217	0.00218											2035.38	0.0016		2035.38	0.00193
1861.21	8.31822e-20	2.14134e-122	9.15307e-18	0.00527	1952.65	0.00482								1828.41	4.75615e-40	2.69362e-06	0.0022	0.0022											2035.06	0.00161		2035.06	0.00191
1861.91	8.31822e-20	1.14744e-121	1.24357e-17	0.00529	1953.63	0.00475								1829.05	8.11181e-40	2.83796e-06	0.00222	0.00222											2034.74	0.0016		2034.74	0.00189
1862.61	8.31822e-20	6.11703e-121	1.68716e-17	0.00531	1954.62	0.00468								1829.69	1.38117e-39	2.98944e-06	0.00224	0.00224											2034.42	0.00159		2034.41	0.00187
1863.31	8.31822e-20	3.24425e-120	2.28575e-17	0.00533	1955.6	0.00461								1830.32	2.34768e-39	3.14838e-06	0.00226	0.00226											2034.09	0.00158		2034.09	0.00185
1864.01	8.31822e-20	1.71179e-119	3.09231e-17	0.00535	1956.59	0.00454								1830.96	3.9838e-39	3.31511e-06	0.00228	0.00229											2033.77	0.00157		2033.77	0.00184
1864.71	8.31822e-20	8.98573e-119	4.17755e-17	0.00537	1957.57	0.00446								1831.6	6.74873e-39	3.48998e-06	0.0023	0.00231											2033.45	0.00158		2033.45	0.00184
1865.42	8.31822e-20	4.69266e-118	5.63565e-17	0.00539	1958.56	0.00439								1832.24	1.14133e-38	3.67336e-06	0.00233	0.00233											2033.13	0.00158		2033.13	0.00183
1866.12	8.31822e-20	2.43809e-117	7.59189e-17	0.00541	1959.54	0.00431								1832.87	1.92693e-38	3.86563e-06	0.00235	0.00235											2032.81	0.00157		2032.81	0.00182
1866.82	8.31822e-20	1.26021e-116	1.02127e-16	0.00543	1960.53	0.00423								1833.51	3.24779e-38	4.06718e-06	0.00237	0.00238											2032.49	0.00156		2032.48	0.0018
1867.52	8.31822e-20	6.48042e-116	1.37187e-16	0.00545	1961.51	0.00415								1834.15	5.46479e-38	4.27842e-06	0.0024	0.0024											2032.17	0.00155		2032.16	0.00178
1868.22	8.31822e-20	3.31532e-115	1.84023e-16	0.00547	1962.5	0.00407								1834.79	9.17963e-38	4.49977e-06	0.00242	0.00243											2031.84	0.00154		2031.84	0.00177
1868.92	8.31822e-20	1.68738e-114	2.46497e-16	0.00549	1963.48	0.00399								1835.42	1.53937e-37	4.73169e-06	0.00244	0.00245											2031.52	0.00153		2031.52	0.00176
1869.63	8.31822e-20	8.54407e-114	3.29714e-16	0.00551	1964.47	0.00391								1836.06	2.57706e-37	4.97463e-06	0.00247	0.00247											2031.2	0.00153		2031.19	0.00174
1870.33	8.31822e-20	4.30408e-113	4.40399e-16	0.00553	1965.45	0.00383								1836.7	4.30698e-37	5.22907e-06	0.00249	0.0025											2030.88	0.00153		2030.87	0.00172
1871.03	8.31822e-20	2.15705e-112	5.87407e-16	0.00555	1966.43	0.00375								1837.34	7.18599e-37	5.49552e-06	0.00252	0.00252											2030.56	0.00152		2030.55	0.00171
1871.73	8.31822e-20	1.07549e-111	7.82376e-16	0.00557	1967.42	0.00367								1837.98	1.19692e-36	5.77449e-06	0.00254	0.00255											2030.24	0.00151		2030.23	0.00169
1872.43	8.31822e-20	5.33474e-111	1.04058e-15	0.00559	1968.4	0.00359								1838.61	1.99026e-36	6.06652e-06	0.00257	0.00258											2029.92	0.0015		2029.91	0.00168
1873.14	8.31822e-20	2.63261e-110	1.38204e-15	0.00561	1969.39	0.00352								1839.25	3.30384e-36	6.37219e-06	0.0026	0.0026											2029.59	0.00149		2029.59	0.00168
1873.84	8.31822e-20	1.29248e-109	1.83294e-15	0.00563	1970.37	0.00344								1839.89	5.47514e-36	6.69207e-06	0.00262	0.00263											2029.27	0.00148		2029.27	0.00167
1874.54	8.31822e-20	6.31283e-109	2.4275e-15	0.00565	1971.36	0.00337								1840.53	9.05807e-36	7.02678e-06	0.00265	0.00266											2028.95	0.00147		2028.95	0.00166
1875.24	8.31822e-20	3.06753e-108	3.21037e-15	0.00567	1972.34	0.00329								1841.16	1.49604e-35	7.37694e-06	0.00268	0.00268											2028.63	0.00147		2028.63	0.00164
1875.94	8.31822e-20	1.48292e-107	4.2397e-15	0.00569	1973.33	0.00322								1841.8	2.46668e-35	7.74323e-06	0.0027	0.00271											2028.31	0.00147		2028.31	0.00163
1876.64	8.31822e-20	7.13203e-107	5.59111e-15	0.00571	1974.31	0.00316								1842.44	4.06023e-35	8.12632e-06	0.00273	0.00274											2027.99	0.00147		2027.98	0.00162
1877.35	8.31822e-20	3.41249e-106	7.36284e-15	0.00573	1975.3	0.00309								1843.08	6.67196e-35	8.52693e-06	0.00276	0.00277											2027.67	0.00147		2027.66	0.00161
1878.05	8.31822e-20	1.6244e-105	9.68225e-15	0.00575	1976.28	0.00303								1843.71	1.09451e-34	8.9458e-06	0.00279	0.0028											2027.34	0.00146		2027.34	0.00159
1878.75	8.31822e-20	7.69272e-105	1.27142e-14	0.00576	1977.27	0.00298								1844.35	1.79248e-34	9.38371e-06	0.00282	0.00283											2027.02	0.00145		2027.02	0.00157
1879.45	8.31822e-20	3.62436e-104	1.66721e-14	0.00578	1978.25	0.00292								1844.99	2.93058e-34	9.84145e-06	0.00285	0.00286											2026.7	0.00144		2026.7	0.00156
1880.15	8.31822e-20	1.69881e-103	2.18309e-14	0.0058	1979.24	0.00287								1845.63	4.7832e-34	1.03199e-05	0.00287	0.00288											2026.38	0.00143		2026.38	0.00155
1880.85	8.31822e-20	7.92182e-103	2.85455e-14	0.00582	1980.22	0.00283								1846.26	7.79379e-34	1.08198e-05	0.0029	0.00291											2026.06	0.00141		2026.06	0.00154
1881.56	8.31822e-20	3.6751e-102	3.72724e-14	0.00584	1981.2	0.00279								1846.9	1.26778e-33	1.13423e-05	0.00293	0.00295											2025.74	0.0014		2025.74	0.00153
1882.26	8.31822e-20	1.6962e-101	4.85983e-14	0.00586	1982.19	0.00275								1847.54	2.05876e-33	1.18881e-05	0.00296	0.00298											2025.42	0.00139		2025.42	0.00153
1882.96	8.31822e-20	7.78841e-101	6.32759e-14	0.00587	1983.17	0.00272								1848.18	3.33758e-33	1.24582e-05	0.00299	0.00301											2025.09	0.00139		2025.1	0.00152
1883.66	8.31822e-20	3.55783e-100	8.22696e-14	0.00589	1984.16	0.0027								1848.81	5.40161e-33	1.30538e-05	0.00303	0.00304											2024.77	0.00139		2024.77	0.00151
1884.36	8.31822e-20	1.61691e-99	1.06813e-13	0.00591	1985.14	0.00267								1849.45	8.72731e-33	1.36758e-05	0.00306	0.00307											2024.45	0.00137		2024.45	0.0015
1885.07	8.31822e-20	7.31055e-99	1.38482e-13	0.00592	1986.13	0.00266								1850.09	1.40768e-32	1.43254e-05	0.00309	0.0031											2024.13	0.00136		2024.13	0.00148
1885.77	8.31822e-20	3.28836e-98	1.79286e-13	0.00594	1987.11	0.00265								1850.73	2.26669e-32	1.50037e-05	0.00312	0.00313											2023.81	0.00135		2023.81	0.00147
1886.47	8.31822e-20	1.47154e-97	2.31784e-13	0.00596	1988.1	0.00264								1851.37	3.64372e-32	1.57118e-05	0.00315	0.00317											2023.49	0.00135		2023.49	0.00146
1887.17	8.31822e-20	6.55134e-97	2.99229e-13	0.00597	1989.08	0.00264								1852	5.84742e-32	1.64511e-05	0.00318	0.0032											2023.17	0.00134		2023.17	0.00146
1887.87	8.31822e-20	2.90169e-96	3.85751e-13	0.00598	1990.07	0.00264								1852.64	9.36805e-32	1.72228e-05	0.00321	0.00323											2022.84	0.00134		2022.84	0.00145
1888.57	8.31822e-20	1.27861e-95	4.96587e-13	0.006	1991.05	0.00265								1853.28	1.4983e-31	1.80283e-05	0.00325	0.00326											2022.52	0.00132		2022.52	0.00143
1889.28	8.31822e-20	5.60516e-95	6.38361e-13	0.00601	1992.04	0.00266								1853.92	2.39229e-31	1.8869e-05	0.00328	0.0033											2022.2	0.00131		2022.2	0.00142
1889.98	8.31822e-20	2.44457e-94	8.1945e-13	0.00602	1993.02	0.00267								1854.55	3.81325e-31	1.97462e-05	0.00331	0.00333											2021.88	0.00129		2021.88	0.00141
1890.68	8.31822e-20	1.06067e-93	1.05042e-12	0.00604	1994	0.00269								1855.19	6.06795e-31	2.06616e-05	0.00334	0.00336											2021.56	0.00129		2021.55	0.0014
1891.38	8.31822e-20	4.5785e-93	1.34457e-12	0.00605	1994.99	0.00271								1855.83	9.63949e-31	2.16167e-05	0.00338	0.0034											2021.24	0.00128		2021.23	0.0014
1892.08	8.31822e-20	1.96621e-92	1.71867e-12	0.00606	1995.97	0.00274								1856.47	1.52873e-30	2.26131e-05	0.00341	0.00343											2020.92	0.00128		2020.91	0.0014
1892.78	8.31822e-20	8.40044e-92	2.19373e-12	0.00607	1996.96	0.00277								1857.1	2.42033e-30	2.36525e-05	0.00344	0.00347											2020.59	0.00128		2020.59	0.0014
1893.49	8.31822e-20	3.57057e-91	2.79613e-12	0.00608	1997.94	0.0028								1857.74	3.82545e-30	2.47368e-05	0.00348	0.0035											2020.27	0.00128		2020.27	0.00139
1894.19	8.31822e-20	1.50986e-90	3.5589e-12	0.00609	1998.93	0.00284								1858.38	6.0361e-30	2.58677e-05	0.00351	0.00353											2019.95	0.00127		2019.95	0.00138
1894.89	8.31822e-20	6.35187e-90	4.52332e-12	0.0061	1999.91	0.00287								1859.02	9.50815e-30	2.70471e-05	0.00354	0.00357											2019.63	0.00126		2019.63	0.00137
1895.59	8.31822e-20	2.65846e-89	5.74094e-12	0.00611	2000.9	0.00291								1859.65	1.4952e-29	2.82771e-05	0.00358	0.0036											2019.31	0.00124		2019.31	0.00135
1896.29	8.31822e-20	1.10694e-88	7.27601e-12	0.00611	2001.88	0.00295								1860.29	2.34731e-29	2.95597e-05	0.00361	0.00364											2018.99	0.00123		2018.99	0.00133
1897	8.31822e-20	4.58542e-88	9.20845e-12	0.00612	2002.87	0.00299								1860.93	3.6788e-29	3.08971e-05	0.00364	0.00367											2018.67	0.00121		2018.67	0.00132
1897.7	8.31822e-20	1.88973e-87	1.16376e-11	0.00613	2003.85	0.00304								1861.57	5.75583e-29	3.22914e-05	0.00368	0.00371											2018.34	0.00121		2018.34	0.00131
1897.89	8.31822e-20	2.79443e-87	1.24139e-11	0.00613	2004.84	0.00308								1862.2	8.9903e-29	3.37451e-05	0.00371	0.00374											2018.02	0.00121		2018.02	0.00131
1898.4	8.31822e-20	7.74793e-87	1.46867e-11	0.00613	2005.82	0.00313								1862.84	1.40187e-28	3.52606e-05	0.00375	0.00378											2017.7	0.00121		2017.7	0.00131
1899.1	8.31822e-20	3.16035e-86	1.85085e-11	0.00613	2006.81	0.00318								1863.48	2.18225e-28	3.68402e-05	0.00378	0.00381											2017.38	0.0012		2017.38	0.0013
1899.8	8.31822e-20	1.28247e-85	2.32916e-11	0.00614	2007.79	0.00323								1864.12	3.39131e-28	3.84868e-05	0.00381	0.00385											2017.06	0.00119		2017.06	0.00129
1900.5	8.31822e-20	5.17758e-85	2.92692e-11	0.00614	2008.77	0.00328								1864.76	5.26133e-28	4.02029e-05	0.00384	0.00388											2016.74	0.00118		2016.74	0.00127
1901.21	8.31822e-20	2.07955e-84	3.67289e-11	0.00614	2009.76	0.00333								1865.39	8.14872e-28	4.19915e-05	0.00388	0.00391											2016.42	0.00117		2016.41	0.00126
1901.91	8.31822e-20	8.30951e-84	4.60244e-11	0.00615	2010.74	0.00339								1866.03	1.25994e-27	4.38554e-05	0.00391	0.00395											2016.09	0.00117		2016.09	0.00125
1902.61	8.31822e-20	3.30329e-83	5.75907e-11	0.00615	2011.73	0.00345								1866.67	1.94479e-27	4.57977e-05	0.00394	0.00398											2015.77	0.00117		2015.77	0.00125
1903.31	8.31822e-20	1.30642e-82	7.19615e-11	0.00615	2012.71	0.00351								1867.31	2.99684e-27	4.78216e-05	0.00398	0.00402											2015.45	0.00116		2015.45	0.00124
1904.01	8.31822e-20	5.1402e-82	8.97908e-11	0.00615	2013.7	0.00357								1867.94	4.6102e-27	4.99304e-05	0.00401	0.00405											2015.13	0.00115		2015.12	0.00123
1904.71	8.31822e-20	2.01207e-81	1.11879e-10	0.00615	2014.68	0.00363								1868.58	7.08013e-27	5.21276e-05	0.00404	0.00408											2014.81	0.00115		2014.8	0.00123
1905.42	8.31822e-20	7.83559e-81	1.39202e-10	0.00615	2015.67	0.0037								1869.22	1.08549e-26	5.44167e-05	0.00407	0.00412											2014.49	0.00114		2014.48	0.00122
1906.12	8.31822e-20	3.03573e-80	1.72954e-10	0.00615	2016.65	0.00377								1869.86	1.66142e-26	5.68014e-05	0.0041	0.00415											2014.17	0.00114		2014.16	0.00122
1906.82	8.31822e-20	1.17009e-79	2.14583e-10	0.00614	2017.64	0.00384								1870.49	2.53862e-26	5.92856e-05	0.00413	0.00418											2013.84	0.00113		2013.84	0.00121
1907.52	8.31822e-20	4.48683e-79	2.65856e-10	0.00614	2018.62	0.00391								1871.13	3.8724e-26	6.18734e-05	0.00416	0.00422											2013.52	0.00113		2013.52	0.00121
1908.22	8.31822e-20	1.71169e-78	3.28913e-10	0.00614	2019.61	0.00399								1871.77	5.89697e-26	6.45689e-05	0.00419	0.00425											2013.2	0.00112		2013.2	0.0012
1908.93	8.31822e-20	6.49641e-78	4.06349e-10	0.00613	2020.59	0.00407								1872.41	8.96486e-26	6.73765e-05	0.00422	0.00428											2012.88	0.00112		2012.88	0.00119
1909.63	8.31822e-20	2.45294e-77	5.01305e-10	0.00613	2021.57	0.00415								1873.04	1.36058e-25	7.03008e-05	0.00425	0.00431											2012.56	0.00112		2012.56	0.00119
1910.33	8.31822e-20	9.21433e-77	6.17572e-10	0.00612	2022.56	0.00424								1873.68	2.06143e-25	7.33466e-05	0.00428	0.00434											2012.24	0.00111		2012.24	0.00119
1911.03	8.31822e-20	3.44354e-76	7.59726e-10	0.00612	2023.54	0.00433								1874.32	3.11802e-25	7.65187e-05	0.00431	0.00437											2011.92	0.0011		2011.91	0.00119
1911.73	8.31822e-20	1.2803e-75	9.33277e-10	0.00611	2024.53	0.00442								1874.96	4.70819e-25	7.98224e-05	0.00434	0.0044											2011.59	0.00109		2011.59	0.00118
1912.43	8.31822e-20	4.73567e-75	1.14485e-09	0.00611	2025.51	0.00451								1875.59	7.09734e-25	8.32631e-05	0.00436	0.00443											2011.27	0.00108		2011.27	0.00118
1913.14	8.31822e-20	1.74267e-74	1.40239e-09	0.0061	2026.5	0.0046								1876.23	1.06808e-24	8.68463e-05	0.00439	0.00446											2010.95	0.00107		2010.95	0.00117
1913.84	8.31822e-20	6.3799e-74	1.71543e-09	0.00609	2027.48	0.00469								1876.87	1.60463e-24	9.05779e-05	0.00442	0.00449											2010.63	0.00106		2010.63	0.00116
1914.54	8.31822e-20	2.32368e-73	2.09538e-09	0.00609	2028.47	0.00479								1877.51	2.40665e-24	9.44642e-05	0.00444	0.00452											2010.31	0.00104		2010.31	0.00115
1915.24	8.31822e-20	8.41984e-73	2.55585e-09	0.00608	2029.45	0.00489								1878.15	3.60343e-24	9.85115e-05	0.00447	0.00454											2009.99	0.00102		2009.98	0.00115
1915.94	8.31822e-20	3.03525e-72	3.11309e-09	0.00607	2030.44	0.00498								1878.78	5.38623e-24	0.000102727	0.00449	0.00457											2009.67	0.00101		2009.66	0.00115
1916.65	8.31822e-20	1.08856e-71	3.78645e-09	0.00606	2031.42	0.00508								1879.42	8.03746e-24	0.000107116	0.00451	0.0046											2009.34	0.00101		2009.34	0.00115
1917.35	8.31822e-20	3.88392e-71	4.59892e-09	0.00605	2032.41	0.00517								1880.06	1.19734e-23	0.000111688	0.00454	0.00462											2009.02	0.001		2009.02	0.00115
1918.05	8.31822e-20	1.37865e-70	5.57781e-09	0.00604	2033.39	0.00526								1880.7	1.78067e-23	0.00011645	0.00456	0.00465											2008.7	0.000997134		2008.69	0.00115
1918.75	8.31822e-20	4.86858e-70	6.75546e-09	0.00603	2034.38	0.00535								1881.33	2.64371e-23	0.00012141	0.00458	0.00467											2008.38	0.000995685		2008.37	0.00114
1919.45	8.31822e-20	1.71047e-69	8.17016e-09	0.00602	2035.36	0.00544								1881.97	3.91841e-23	0.000126577	0.0046	0.00469											2008.06	0.000995167		2008.05	0.00112
1920.15	8.31822e-20	5.97849e-69	9.8671e-09	0.00601	2036.34	0.00553								1882.61	5.79791e-23	0.000131959	0.00462	0.00472											2007.74	0.000991753		2007.73	0.00111
1920.86	8.31822e-20	2.07889e-68	1.18996e-08	0.006	2037.33	0.00562								1883.25	8.56443e-23	0.000137566	0.00464	0.00474											2007.42	0.000983216		2007.41	0.00111
1921.56	8.31822e-20	7.1918e-68	1.43304e-08	0.00599	2038.31	0.00571								1883.88	1.26296e-22	0.000143408	0.00465	0.00476											2007.09	0.000971782		2007.09	0.00111
1922.26	8.31822e-20	2.47518e-67	1.72334e-08	0.00598	2039.3	0.00579								1884.52	1.8593e-22	0.000149495	0.00467	0.00478											2006.77	0.000961952		2006.77	0.0011
1922.96	8.31822e-20	8.47501e-67	2.06949e-08	0.00596	2040.28	0.00588								1885.16	2.73258e-22	0.000155839	0.00469	0.0048											2006.45	0.000955847		2006.45	0.00109
1923.66	8.31822e-20	2.88694e-66	2.48166e-08	0.00595	2041.27	0.00596								1885.8	4.00923e-22	0.00016245	0.0047	0.00482											2006.13	0.000953312		2006.13	0.00108
1924.36	8.31822e-20	9.78364e-66	2.9717e-08	0.00594	2042.25	0.00604								1886.43	5.8724e-22	0.000169342	0.00471	0.00483											2005.81	0.00095326		2005.81	0.00108
1925.07	8.31822e-20	3.29858e-65	3.55345e-08	0.00592	2043.24	0.00612								1887.07	8.58687e-22	0.000176526	0.00473	0.00485											2005.49	0.000953623		2005.48	0.00108
1925.77	8.31822e-20	1.10641e-64	4.24307e-08	0.00591	2044.22	0.0062								1887.71	1.25349e-21	0.000184018	0.00474	0.00487											2005.17	0.00095145		2005.16	0.00108
1926.47	8.31822e-20	3.69209e-64	5.05933e-08	0.0059	2045.21	0.00628								1888.35	1.82672e-21	0.00019183	0.00475	0.00488											2004.84	0.000944362		2004.84	0.00107
1927.17	8.31822e-20	1.22572e-63	6.02408e-08	0.00588	2046.19	0.00636								1888.98	2.65759e-21	0.000199978	0.00476	0.0049											2004.52	0.000933395		2004.52	0.00106
1927.87	8.31822e-20	4.04831e-63	7.16261e-08	0.00587	2047.18	0.00645								1889.62	3.85984e-21	0.000208479	0.00477	0.00491											2004.2	0.00092279		2004.2	0.00104
1928.58	8.31822e-20	1.33021e-62	8.50426e-08	0.00585	2048.16	0.00653								1890.26	5.59649e-21	0.000217348	0.00477	0.00492											2003.88	0.000915858		2003.88	0.00103
1929.28	8.31822e-20	4.34844e-62	1.00829e-07	0.00583	2049.14	0.00661								1890.9	8.10081e-21	0.000226605	0.00478	0.00493											2003.56	0.000912289		2003.56	0.00102
1929.98	8.31822e-20	1.4142e-61	1.19376e-07	0.00582	2050.13	0.00669								1891.54	1.17059e-20	0.000236267	0.00478	0.00495											2003.24	0.000909185		2003.24	0.00101
1930.68	8.31822e-20	4.57562e-61	1.41135e-07	0.0058	2051.11	0.00677								1892.17	1.68869e-20	0.000246356	0.00479	0.00496											2002.92	0.000903236		2002.92	0.00101
1931.38	8.31822e-20	1.47284e-60	1.66623e-07	0.00578	2052.1	0.00684								1892.81	2.43197e-20	0.000256891	0.00479	0.00496											2002.59	0.000893615		2002.6	0.00101
1932.08	8.31822e-20	4.71653e-60	1.96434e-07	0.00576	2053.08	0.00692								1893.45	3.4965e-20	0.000267896	0.00479	0.00497											2002.27	0.000881614		2002.27	0.00102
1932.79	8.31822e-20	1.50264e-59	2.31252e-07	0.00574	2054.07	0.00699								1894.09	5.01849e-20	0.000279393	0.00479	0.00498											2001.95	0.000868424		2001.95	0.00103
1933.49	8.31822e-20	4.7627e-59	2.71855e-07	0.00572	2055.05	0.00706								1894.72	7.19082e-20	0.000291408	0.00479	0.00499											2001.63	0.000855234		2001.63	0.00103
1934.19	8.31822e-20	1.50181e-58	3.19133e-07	0.0057	2056.04	0.00713								1895.36	1.02861e-19	0.000303966	0.00479	0.00499											2001.31	0.000845252		2001.31	0.00103
1934.89	8.31822e-20	4.71129e-58	3.74103e-07	0.00568	2057.02	0.00719								1896	1.46888e-19	0.000317095	0.00479	0.005											2000.99	0.000843131		2000.99	0.00101
1935.59	8.31822e-20	1.47038e-57	4.37919e-07	0.00566	2058.01	0.00724								1896.64	2.09405e-19	0.000330824	0.00478	0.005											2000.67	0.000848407		2000.67	0.00099639
1936.29	8.31822e-20	4.56546e-57	5.11895e-07	0.00563	2058.99	0.00729								1897.27	2.98026e-19	0.000345183	0.00478	0.005											2000.34	0.000854821		2000.34	0.000982029
1937	8.31822e-20	1.41027e-56	5.97518e-07	0.00561	2059.98	0.00733								1897.91	4.23436e-19	0.000360204	0.00477	0.00501											2000.02	0.000855752		2000.02	0.000972993
1937.7	8.31822e-20	4.33396e-56	6.96475e-07	0.00559	2060.96	0.00736								1898.55	6.006e-19	0.000375921	0.00476	0.00501											1999.7	0.000851097		1999.7	0.000969791
1938.4	8.31822e-20	1.32505e-55	8.10669e-07	0.00556	2061.95	0.00738								1899.19	8.50451e-19	0.000392369	0.00476	0.00501											1999.38	0.000845149		1999.38	0.000971082
1939.1	8.31822e-20	4.03035e-55	9.42249e-07	0.00553	2062.93	0.00739								1899.82	1.2022e-18	0.000409584	0.00475	0.00501											1999.06	0.000840028		1999.05	0.000975675
1939.8	8.31822e-20	1.2196e-54	1.09363e-06	0.00551	2063.91	0.0074								1900.46	1.69657e-18	0.000427604	0.00473	0.00501											1998.74	0.000833977		1998.73	0.000981258
1940.51	8.31822e-20	3.67162e-54	1.26754e-06	0.00548	2064.9	0.0074								1901.1	2.39019e-18	0.00044647	0.00472	0.00501											1998.42	0.000824305		1998.41	0.000984253
1941.21	8.31822e-20	1.09967e-53	1.46701e-06	0.00545	2065.88	0.00739								1901.74	3.36169e-18	0.000466223	0.00471	0.00501											1998.09	0.000810962		1998.09	0.000982342
1941.91	8.31822e-20	3.27665e-53	1.69547e-06	0.00542	2066.87	0.00737								1902.37	4.72008e-18	0.000486906	0.00469	0.005											1997.77	0.000796947		1997.77	0.000976972
1942.61	8.31822e-20	9.7132e-53	1.95674e-06	0.00539	2067.85	0.00734								1903.01	6.61615e-18	0.000508564	0.00468	0.005											1997.45	0.0007865		1997.45	0.000971496
1943.31	8.31822e-20	2.86457e-52	2.25505e-06	0.00535	2068.84	0.00731								1903.65	9.25822e-18	0.000531243	0.00466	0.005											1997.13	0.000782415		1997.13	0.000966846
1944.01	8.31822e-20	8.40465e-52	2.59517e-06	0.00532	2069.82	0.00728								1904.29	1.29335e-17	0.000554991	0.00464	0.005											1996.81	0.000784121		1996.81	0.000960387
1944.72	8.31822e-20	2.45327e-51	2.98235e-06	0.00528	2070.81	0.00724								1904.93	1.80371e-17	0.000579856	0.00462	0.00499											1996.49	0.000788362		1996.49	0.000951089
1945.42	8.31822e-20	7.12416e-51	3.42243e-06	0.00525	2071.79	0.00721								1905.56	2.51123e-17	0.000605891	0.0046	0.00499											1996.17	0.000790275		1996.17	0.000942204
1946.12	8.31822e-20	2.0582e-50	3.92188e-06	0.00521	2072.78	0.00718								1906.2	3.49035e-17	0.000633145	0.00458	0.00498											1995.84	0.000787638		1995.84	0.000937711
1946.82	8.31822e-20	5.91568e-50	4.48785e-06	0.00517	2073.76	0.00714								1906.84	4.84305e-17	0.000661673	0.00456	0.00498											1995.52	0.000780398		1995.52	0.000937147
1947.52	8.31822e-20	1.67339e-49	5.1212e-06	0.00513	2074.75	0.00712								1907.48	6.70862e-17	0.000691527	0.00453	0.00498											1995.2	0.000770676		1995.2	0.00093704
1947.52	8.31822e-20	1.69156e-49	5.12821e-06	0.00513	2075.73	0.00709								1908.11	9.27713e-17	0.000722763	0.00451	0.00497											1994.88	0.000762402		1994.88	0.000934045
1948.22	8.31822e-20	4.81208e-49	5.85163e-06	0.00509	2076.71	0.00707								1908.75	1.28073e-16	0.000755436	0.00448	0.00497											1994.56	0.000758472		1994.56	0.000929709
1948.93	8.31822e-20	1.36189e-48	6.66764e-06	0.00505	2077.7	0.00706								1909.39	1.7651e-16	0.0007896	0.00445	0.00496											1994.24	0.000758678		1994.24	0.000925473
1949.63	8.31822e-20	3.83458e-48	7.58668e-06	0.00501	2078.68	0.00705								1910.03	2.42855e-16	0.000825312	0.00442	0.00496											1993.92	0.000759764		1993.91	0.000921389
1950.33	8.31822e-20	1.07413e-47	8.62014e-06	0.00496	2079.67	0.00704								1910.66	3.33571e-16	0.000862627	0.0044	0.00496											1993.59	0.000759247		1993.59	0.000915918
1951.03	8.31822e-20	2.99337e-47	9.7805e-06	0.00492	2080.65	0.00703								1911.3	4.574e-16	0.0009016	0.00436	0.00496											1993.27	0.000757386		1993.27	0.000909252
1951.73	8.31822e-20	8.29904e-47	1.10813e-05	0.00487	2081.64	0.00702								1911.94	6.26137e-16	0.000942286	0.00433	0.00495											1992.95	0.000754697		1992.95	0.000902954
1952.44	8.31822e-20	2.28907e-46	1.25374e-05	0.00482	2082.62	0.00701								1912.58	8.55672e-16	0.000984738	0.0043	0.00495											1992.63	0.000749526		1992.62	0.000897785
1953.14	8.31822e-20	6.28138e-46	1.41646e-05	0.00477	2083.61	0.007								1913.21	1.16738e-15	0.00103	0.00427	0.00495											1992.31	0.000740683		1992.3	0.000893142
1953.84	8.31822e-20	1.71481e-45	1.59804e-05	0.00472	2084.59	0.00698								1913.85	1.58994e-15	0.00108	0.00423	0.00495											1991.99	0.000730186		1991.98	0.000888336
1954.54	8.31822e-20	4.65736e-45	1.80033e-05	0.00467	2085.58	0.00696								1914.49	2.1618e-15	0.00112	0.0042	0.00495											1991.67	0.000722327		1991.66	0.000884257
1955.24	8.31822e-20	1.25843e-44	2.02536e-05	0.00462	2086.56	0.00694								1915.13	2.93438e-15	0.00117	0.00416	0.00495											1991.34	0.000719535		1991.34	0.000882295
1955.94	8.31822e-20	3.38284e-44	2.27529e-05	0.00456	2087.55	0.00692								1915.76	3.97632e-15	0.00123	0.00413	0.00495											1991.02	0.00072031		1991.02	0.000884
1956.65	8.31822e-20	9.04686e-44	2.55243e-05	0.00451	2088.53	0.00692								1916.4	5.37914e-15	0.00128	0.00409	0.00496											1990.7	0.000721448		1990.7	0.000888856
1957.35	8.31822e-20	2.40702e-43	2.85927e-05	0.00445	2089.52	0.00693								1917.04	7.26456e-15	0.00134	0.00405	0.00496											1990.38	0.000721603		1990.38	0.000894069
1958.05	8.31822e-20	6.37125e-43	3.19846e-05	0.0044	2090.5	0.00698								1917.68	9.79425e-15	0.00139	0.00401	0.00497											1990.06	0.000721655		1990.06	0.000895466
1958.75	8.31822e-20	1.67778e-42	3.57281e-05	0.00434	2091.48	0.00707								1918.32	1.31825e-14	0.00145	0.00397	0.00497											1989.74	0.00072181		1989.74	0.00089004
1959.45	8.31822e-20	4.3955e-42	3.98532e-05	0.00428	2092.47	0.00722								1918.95	1.7713e-14	0.00152	0.00393	0.00498											1989.42	0.00071938		1989.41	0.000878887
1960.15	8.31822e-20	1.14564e-41	4.43916e-05	0.00422	2093.45	0.00743								1919.59	2.37602e-14	0.00158	0.00389	0.00499											1989.09	0.00071183		1989.09	0.00086732
1960.86	8.31822e-20	2.97063e-41	4.93766e-05	0.00416	2094.44	0.00772								1920.23	3.18181e-14	0.00165	0.00384	0.005											1988.77	0.000700507		1988.77	0.000861531
1961.56	8.31822e-20	7.6633e-41	5.48437e-05	0.00409	2095.42	0.00808								1920.87	4.25367e-14	0.00172	0.0038	0.00501											1988.45	0.000689908		1988.45	0.000864062
1962.26	8.31822e-20	1.96674e-40	6.08298e-05	0.00403	2096.41	0.00852								1921.5	5.677e-14	0.00179	0.00376	0.00503											1988.13	0.000683652		1988.13	0.000871863
1962.96	8.31822e-20	5.0216e-40	6.73736e-05	0.00397	2097.39	0.00902								1922.14	7.56378e-14	0.00186	0.00371	0.00504											1987.81	0.000683497		1987.81	0.000879401
1963.66	8.31822e-20	1.27556e-39	7.45156e-05	0.0039	2098.38	0.00956								1922.78	1.00606e-13	0.00194	0.00367	0.00506											1987.49	0.000689391		1987.48	0.000883067
1964.37	8.31822e-20	3.22348e-39	8.2298e-05	0.00384	2099.36	0.01012								1923.42	1.33591e-13	0.00201	0.00363	0.00508											1987.17	0.000697818		1987.16	0.000881625
1965.07	8.31822e-20	8.10426e-39	9.07644e-05	0.00377	2100.35	0.01066								1924.05	1.7709e-13	0.00209	0.00358	0.0051											1986.84	0.000703868		1986.84	0.000875271
1965.77	8.31822e-20	2.02705e-38	9.996e-05	0.00371	2101.33	0.01116								1924.69	2.34356e-13	0.00218	0.00353	0.00512											1986.52	0.000704747		1986.52	0.000865409
1966.47	8.31822e-20	5.04408e-38	0.000109931	0.00364	2102.32	0.01158								1925.33	3.09616e-13	0.00226	0.00349	0.00514											1986.2	0.000702989		1986.19	0.000855747
1967.17	8.31822e-20	1.24871e-37	0.000120726	0.00357	2103.3	0.0119								1925.97	4.08353e-13	0.00234	0.00344	0.00517											1985.88	0.000702058		1985.87	0.000851104
1967.87	8.31822e-20	3.07544e-37	0.000132393	0.0035	2104.28	0.01209								1926.6	5.37669e-13	0.00243	0.00339	0.00519											1985.56	0.000700972		1985.55	0.000853115
1968.58	8.31822e-20	7.53557e-37	0.000144982	0.00343	2105.27	0.01216								1927.24	7.06739e-13	0.00252	0.00335	0.00522											1985.24	0.00069513		1985.23	0.000858385
1969.28	8.31822e-20	1.83692e-36	0.000158544	0.00337	2106.25	0.0121								1927.88	9.27403e-13	0.00261	0.0033	0.00525											1984.92	0.000683393		1984.91	0.000861531
1969.98	8.31822e-20	4.45479e-36	0.000173128	0.0033	2107.24	0.01192								1928.52	1.21491e-12	0.0027	0.00325	0.00528											1984.59	0.000670675		1984.59	0.000860966
1970.68	8.31822e-20	1.0748e-35	0.000188787	0.00323	2108.22	0.01166								1929.15	1.58885e-12	0.0028	0.0032	0.00531											1984.27	0.000664367		1984.27	0.000860033
1971.38	8.31822e-20	2.57985e-35	0.000205572	0.00316	2109.21	0.01134								1929.79	2.07439e-12	0.00289	0.00315	0.00535											1983.95	0.000667779		1983.95	0.000861687
1972.08	8.31822e-20	6.16063e-35	0.000223532	0.00309	2110.19	0.01098								1930.43	2.70372e-12	0.00299	0.0031	0.00538											1983.63	0.000678998		1983.63	0.000864995
1972.79	8.31822e-20	1.46359e-34	0.000242718	0.00302	2111.18	0.01062								1931.07	3.51802e-12	0.00308	0.00306	0.00541											1983.31	0.000691924		1983.31	0.000865923
1973.49	8.31822e-20	3.45922e-34	0.000263178	0.00295	2112.16	0.01028								1931.71	4.56983e-12	0.00318	0.00301	0.00545											1982.99	0.000699783		1982.98	0.000862358
1974.19	8.31822e-20	8.13395e-34	0.000284961	0.00288	2113.15	0.00997								1932.34	5.92609e-12	0.00328	0.00296	0.00549											1982.67	0.000699214		1982.66	0.00085539
1974.89	8.31822e-20	1.90278e-33	0.000308112	0.00281	2114.13	0.00971								1932.98	7.67188e-12	0.00338	0.00291	0.00553											1982.34	0.000692803		1982.34	0.000848002
1975.59	8.31822e-20	4.42833e-33	0.000332674	0.00274	2115.12	0.00949								1933.62	9.91517e-12	0.00348	0.00286	0.00556											1982.02	0.000686857		1982.02	0.000842945
1976.3	8.31822e-20	1.02531e-32	0.000358689	0.00267	2116.1	0.00931								1934.26	1.27928e-11	0.00357	0.00281	0.0056											1981.7	0.000684065		1981.7	0.000840621
1977	8.31822e-20	2.36176e-32	0.000386195	0.0026	2117.08	0.00916								1934.89	1.64776e-11	0.00367	0.00276	0.00564											1981.38	0.000680705		1981.38	0.00083943
1977.7	8.31822e-20	5.41228e-32	0.000415225	0.00254	2118.07	0.00903								1935.53	2.1188e-11	0.00377	0.00271	0.00568											1981.06	0.000673208		1981.05	0.000837469
1978.4	8.31822e-20	1.23392e-31	0.000445812	0.00247	2119.05	0.00889								1936.17	2.71988e-11	0.00387	0.00266	0.00572											1980.74	0.000664057		1980.73	0.000835351
1979.1	8.31822e-20	2.79873e-31	0.000477982	0.0024	2120.04	0.00874								1936.81	3.48559e-11	0.00396	0.00261	0.00576											1980.42	0.000659404		1980.41	0.000836229
1979.8	8.31822e-20	6.31536e-31	0.000511756	0.00234	2121.02	0.00856								1937.44	4.45931e-11	0.00406	0.00257	0.00579											1980.09	0.000661213		1980.09	0.000842426
1980.51	8.31822e-20	1.41775e-30	0.000547152	0.00227	2122.01	0.00834								1938.08	5.6954e-11	0.00415	0.00252	0.00583											1979.77	0.000665039		1979.76	0.000853166
1981.21	8.31822e-20	3.16639e-30	0.000584181	0.0022	2122.99	0.00808								1938.72	7.26185e-11	0.00424	0.00247	0.00587											1979.45	0.000665866		1979.44	0.000864062
1981.91	8.31822e-20	7.03549e-30	0.000622849	0.00214	2123.98	0.00777								1939.36	9.24347e-11	0.00433	0.00242	0.0059											1979.13	0.00066447		1979.12	0.000870829
1982.61	8.31822e-20	1.55521e-29	0.000663157	0.00208	2124.96	0.00741								1939.99	1.1746e-10	0.00442	0.00237	0.00594											1978.81	0.000665194		1978.8	0.000871243
1983.31	8.31822e-20	3.42016e-29	0.000705096	0.00201	2125.95	0.00701								1940.63	1.49007e-10	0.00451	0.00232	0.00597											1978.49	0.000670261		1978.48	0.000866387
1984.01	8.31822e-20	7.48288e-29	0.000748655	0.00195	2126.93	0.00658								1941.27	1.88709e-10	0.00459	0.00228	0.006											1978.17	0.000676155		1978.16	0.000860346
1984.72	8.31822e-20	1.62875e-28	0.000793813	0.00189	2127.92	0.00611								1941.91	2.38584e-10	0.00467	0.00223	0.00603											1977.84	0.000678016		1977.84	0.000856831
1985.42	8.31822e-20	3.52701e-28	0.000840544	0.00183	2128.9	0.00563								1942.54	3.01132e-10	0.00475	0.00218	0.00606											1977.52	0.000675276		1977.52	0.000858692
1986.12	8.31822e-20	7.59838e-28	0.000888813	0.00177	2129.89	0.00514								1943.18	3.79435e-10	0.00482	0.00214	0.00608											1977.2	0.000671812		1977.2	0.000866286
1986.82	8.31822e-20	1.62855e-27	0.00093858	0.00171	2130.87	0.00465								1943.82	4.77291e-10	0.0049	0.00209	0.0061											1976.88	0.000671036		1976.88	0.000877697
1987.52	8.31822e-20	3.47251e-27	0.000989798	0.00165	2131.85	0.00416								1944.46	5.9937e-10	0.00496	0.00204	0.00612											1976.56	0.000672898		1976.55	0.000888129
1988.23	8.31822e-20	7.36634e-27	0.00104	0.0016	2132.84	0.00369								1945.1	7.51402e-10	0.00503	0.002	0.00614											1976.24	0.000676982		1976.23	0.000892985
1988.93	8.31822e-20	1.55462e-26	0.0011	0.00154	2133.82	0.00324								1945.73	9.40405e-10	0.00509	0.00195	0.00616											1975.92	0.000683858		1975.91	0.000890968
1989.63	8.31822e-20	3.26407e-26	0.00115	0.00149	2134.81	0.00282								1946.37	1.17496e-09	0.00514	0.00191	0.00617											1975.59	0.000694923		1975.59	0.000885754
1990.33	8.31822e-20	6.81806e-26	0.00121	0.00143	2135.79	0.00243								1947.01	1.46554e-09	0.00519	0.00187	0.00618											1975.27	0.000709555		1975.27	0.000882139
1991.03	8.31822e-20	1.41685e-25	0.00127	0.00138	2136.78	0.00208								1947.65	1.82489e-09	0.00524	0.00182	0.00618											1974.95	0.000723723		1974.95	0.000884514
1991.73	8.31822e-20	2.92923e-25	0.00132	0.00133	2137.76	0.00175								1948.28	2.26851e-09	0.00528	0.00178	0.00618											1974.63	0.000730807		1974.63	0.000895617
1992.44	8.31822e-20	6.02487e-25	0.00138	0.00128	2138.75	0.00147								1948.92	2.8152e-09	0.00532	0.00174	0.00618											1974.31	0.000727446		1974.31	0.000914985
1993.14	8.31822e-20	1.23283e-24	0.00144	0.00123	2139.73	0.00122								1949.56	3.48775e-09	0.00535	0.00169	0.00618											1973.99	0.000717001		1973.99	0.000937147
1993.84	8.31822e-20	2.50973e-24	0.00151	0.00118	2140.72	0.001								1950.2	4.31366e-09	0.00538	0.00165	0.00617											1973.67	0.000707849		1973.67	0.00095476
1994.54	8.31822e-20	5.08291e-24	0.00157	0.00114	2141.7	0.000814909								1950.83	5.32614e-09	0.0054	0.00161	0.00616											1973.34	0.000706608		1973.34	0.000964159
1995.24	8.31822e-20	1.02415e-23	0.00163	0.00109	2142.69	0.000656784								1951.47	6.56514e-09	0.00542	0.00157	0.00615											1973.02	0.000712089		1973.02	0.00096726
1995.94	8.31822e-20	2.05294e-23	0.00169	0.00105	2143.67	0.000524289								1952.11	8.0787e-09	0.00543	0.00153	0.00613											1972.7	0.00071788		1972.7	0.000968551
1996.65	8.31822e-20	4.09407e-23	0.00176	0.001	2144.65	0.000414528								1952.75	9.9244e-09	0.00544	0.00149	0.0061											1972.38	0.000719431		1972.38	0.000970613
1997.14	8.31822e-20	6.62851e-23	0.0018	0.000974951	2145.64	0.000324617								1953.38	1.21712e-08	0.00544	0.00145	0.00608											1972.06	0.000717983		1972.06	0.000975212
1997.35	8.31822e-20	8.12266e-23	0.00182	0.000962661	2146.62	0.000251781								1954.02	1.49014e-08	0.00543	0.00141	0.00605											1971.74	0.000717932		1971.74	0.000982755
1998.05	8.31822e-20	1.60327e-22	0.00188	0.000922116	2147.61	0.000193424								1954.66	1.82132e-08	0.00543	0.00138	0.00602											1971.42	0.000720569		1971.41	0.000991797
1998.75	8.31822e-20	3.14831e-22	0.00195	0.000882754	2148.59	0.000147174								1955.3	2.22234e-08	0.00541	0.00134	0.00598											1971.09	0.000722689		1971.09	0.000999648
1999.45	8.31822e-20	6.15053e-22	0.00201	0.000844569	2149.58	0.000110914								1955.93	2.70707e-08	0.00539	0.0013	0.00594											1970.77	0.000722482		1970.77	0.00101
2000.16	8.31822e-20	1.1954e-21	0.00207	0.000807554	2150.56	8.27901e-05								1956.57	3.29197e-08	0.00537	0.00127	0.0059											1970.45	0.000723775		1970.45	0.00101
2000.86	8.31822e-20	2.31141e-21	0.00214	0.000771699	2151.55	6.12074e-05								1957.21	3.99647e-08	0.00534	0.00123	0.00585											1970.12	0.000731634		1970.12	0.00102
2001.56	8.31822e-20	4.44636e-21	0.0022	0.000736996	2152.53	4.48192e-05								1957.85	4.84354e-08	0.00531	0.0012	0.0058											1969.8	0.000745337		1969.8	0.00102
2002.26	8.31822e-20	8.50937e-21	0.00226	0.000703432	2153.52	3.25057e-05								1958.49	5.86023e-08	0.00527	0.00116	0.00575											1969.48	0.00075904		1969.48	0.00103
2002.96	8.31822e-20	1.62015e-20	0.00233	0.000670993	2154.5	2.33501e-05								1959.12	7.07835e-08	0.00523	0.00113	0.00569											1969.16	0.000768193		1969.16	0.00104
2003.66	8.31822e-20	3.06885e-20	0.00239	0.000639666	2155.49	1.66133e-05								1959.76	8.53522e-08	0.00519	0.0011	0.00563											1968.83	0.000773468		1968.84	0.00104
2004.37	8.31822e-20	5.78309e-20	0.00245	0.000609435	2156.47	1.17073e-05								1960.4	1.02746e-07	0.00514	0.00107	0.00557											1968.51	0.000778019		1968.52	0.00104
2005.07	8.31822e-20	1.0842e-19	0.00251	0.000580282	2157.46	8.17134e-06								1961.04	1.23474e-07	0.00509	0.00103	0.00551											1968.19	0.000783346		1968.2	0.00104
2005.77	8.31822e-20	2.0222e-19	0.00258	0.000552192	2158.44	5.64895e-06								1961.67	1.48134e-07	0.00503	0.001	0.00544											1967.87	0.000788776		1967.88	0.00105
2006.47	8.31822e-20	3.75233e-19	0.00264	0.000525143	2159.42	3.86793e-06								1962.31	1.77419e-07	0.00497	0.000972921	0.00538											1967.55	0.000793326		1967.56	0.00106
2007.17	8.31822e-20	6.92698e-19	0.0027	0.000499118	2160.41	2.62318e-06								1962.95	2.12134e-07	0.00491	0.000943296	0.00531											1967.23	0.000797774		1967.24	0.00108
2007.87	8.31822e-20	1.27218e-18	0.00276	0.000474096	2161.39	1.76204e-06								1963.59	2.53213e-07	0.00484	0.000914296	0.00524											1966.91	0.000803359		1966.91	0.0011
2008.58	8.31822e-20	2.32445e-18	0.00282	0.000450056	2162.38	1.17231e-06								1964.22	3.01736e-07	0.00477	0.000885916	0.00516											1966.58	0.00081091		1966.59	0.00112
2009.28	8.31822e-20	4.22528e-18	0.00288	0.000426976	2163.36	7.72522e-07								1964.86	3.5895e-07	0.0047	0.000858157	0.00509											1966.26	0.000819237		1966.27	0.00114
2009.98	8.31822e-20	7.64108e-18	0.00294	0.000404833	2164.35	5.04222e-07								1965.5	4.26291e-07	0.00462	0.000831014	0.00502											1965.94	0.000825598		1965.95	0.00116
2010.68	8.31822e-20	1.37473e-17	0.003	0.000383606	2165.33	3.25969e-07								1966.14	5.0541e-07	0.00455	0.000804484	0.00494											1965.62	0.000827926		1965.63	0.00117
2011.38	8.31822e-20	2.46063e-17	0.00306	0.000363271	2166.32	2.08727e-07								1966.77	5.982e-07	0.00447	0.000778564	0.00486											1965.3	0.000825546		1965.31	0.00119
2012.09	8.31822e-20	4.38165e-17	0.00312	0.000343804	2167.3	1.32383e-07								1967.41	7.0683e-07	0.00439	0.000753249	0.00479											1964.98	0.000819392		1964.98	0.0012
2012.79	8.31822e-20	7.76236e-17	0.00318	0.000325183	2168.29	8.31642e-08								1968.05	8.33775e-07	0.00431	0.000728536	0.00471											1964.66	0.000813134		1964.66	0.0012
2013.49	8.31822e-20	1.36809e-16	0.00325	0.000307383	2169.27	5.17487e-08								1968.69	9.81857e-07	0.00423	0.000704418	0.00463											1964.33	0.000812772		1964.34	0.00121
2014.19	8.31822e-20	2.39883e-16	0.00331	0.00029038	2170.26	3.18953e-08								1969.32	1.15429e-06	0.00414	0.000680892	0.00455											1964.01	0.000823167		1964.02	0.00122
2014.89	8.31822e-20	4.18454e-16	0.00337	0.000274151	2171.24	1.94727e-08								1969.96	1.3547e-06	0.00406	0.00065795	0.00448											1963.69	0.000843752		1963.69	0.00123
2015.59	8.31822e-20	7.26207e-16	0.00343	0.00025867	2172.22	1.17762e-08								1970.6	1.58723e-06	0.00397	0.000635588	0.0044											1963.37	0.000867855		1963.37	0.00124
2016.3	8.31822e-20	1.25383e-15	0.0035	0.000243914	2173.21	7.05464e-09								1971.24	1.85652e-06	0.00389	0.000613798	0.00432											1963.05	0.000888649		1963.05	0.00126
2017	8.31823e-20	2.15367e-15	0.00356	0.00022986	2174.19	4.18651e-09								1971.88	2.16784e-06	0.0038	0.000592575	0.00425											1962.73	0.00090396		1962.73	0.00127
2017.7	8.31824e-20	3.68032e-15	0.00363	0.000216483	2175.18	2.46125e-09								1972.51	2.52708e-06	0.00372	0.000571911	0.00417											1962.41	0.000914047		1962.41	0.00128
2018.4	8.31827e-20	6.25684e-15	0.00369	0.00020376	2176.16	1.43355e-09								1973.15	2.94088e-06	0.00363	0.0005518	0.0041											1962.08	0.000917617		1962.09	0.00129
2019.1	8.31832e-20	1.05825e-14	0.00376	0.000191667	2177.15	8.27273e-10								1973.79	3.41665e-06	0.00355	0.000532234	0.00403											1961.76	0.000912547		1961.77	0.00131
2019.8	8.31842e-20	1.78069e-14	0.00383	0.000180181	2178.13	4.73054e-10								1974.43	3.96268e-06	0.00347	0.000513205	0.00395											1961.44	0.000901788		1961.45	0.00132
2020.51	8.31863e-20	2.98092e-14	0.00389	0.000169279	2179.12	2.68071e-10								1975.06	4.58821e-06	0.00338	0.000494705	0.00388											1961.12	0.000893201		1961.13	0.00133
2021.21	8.31905e-20	4.96453e-14	0.00396	0.00015894	2180.1	1.50569e-10								1975.7	5.3035e-06	0.0033	0.000476727	0.00382											1960.8	0.000892942		1960.81	0.00134
2021.91	8.31986e-20	8.22563e-14	0.00403	0.000149141	2181.09	8.38423e-11								1976.34	6.11994e-06	0.00322	0.000459262	0.00375											1960.48	0.00090096		1960.48	0.00135
2022.61	8.32146e-20	1.35589e-13	0.0041	0.00013986	2182.07	4.62966e-11								1976.98	7.05014e-06	0.00314	0.000442302	0.00368											1960.16	0.000912806		1960.16	0.00135
2023.31	8.32458e-20	2.22354e-13	0.00417	0.000131076	2183.06	2.53602e-11								1977.61	8.10801e-06	0.00306	0.000425839	0.00362											1959.83	0.000925118		1959.84	0.00135
2024.02	8.33065e-20	3.62767e-13	0.00425	0.000122768	2184.04	1.37873e-11								1978.25	9.30884e-06	0.00298	0.000409864	0.00356											1959.51	0.000937171		1959.52	0.00135
2024.72	8.34238e-20	5.88811e-13	0.00432	0.000114916	2185.03	7.44388e-12								1978.89	1.06695e-05	0.0029	0.000394368	0.0035											1959.19	0.000949484		1959.2	0.00137
2025.42	8.36495e-20	9.50799e-13	0.00439	0.0001075	2186.01	3.99454e-12								1979.53	1.22083e-05	0.00283	0.000379342	0.00344											1958.87	0.000962262		1958.88	0.00138
2026.12	8.40817e-20	1.52744e-12	0.00446	0.000100501	2186.99	2.13275e-12								1980.16	1.39455e-05	0.00275	0.000364778	0.00338											1958.55	0.000974576		1958.55	0.0014
2026.82	8.49052e-20	2.44122e-12	0.00454	9.38994e-05	2187.98	1.13449e-12								1980.8	1.59029e-05	0.00268	0.000350666	0.00332											1958.23	0.000985078		1958.23	0.0014
2027.52	8.64666e-20	3.8816e-12	0.00461	8.76777e-05	2188.96	6.02275e-13								1981.44	1.81045e-05	0.00261	0.000336997	0.00327											1957.91	0.000993564		1957.91	0.00141
2028.23	8.94124e-20	6.14017e-12	0.00468	8.18178e-05	2189.95	3.19768e-13								1982.08	2.0576e-05	0.00254	0.000323762	0.00322											1957.58	0.001		1957.59	0.00142
2028.93	9.49428e-20	9.66305e-12	0.00476	7.63025e-05	2190.93	1.70224e-13								1982.71	2.33453e-05	0.00247	0.000310953	0.00317											1957.26	0.001		1957.26	0.00143
2029.63	1.05275e-19	1.51291e-11	0.00483	7.11151e-05	2191.92	9.11206e-14								1983.35	2.64427e-05	0.00241	0.00029856	0.00312											1956.94	0.00101		1956.94	0.00145
2030.33	1.24481e-19	2.35654e-11	0.0049	6.62395e-05	2192.9	4.92038e-14								1983.99	2.99004e-05	0.00234	0.000286573	0.00308											1956.62	0.00101		1956.62	0.00147
2031.03	1.60009e-19	3.65174e-11	0.00498	6.16602e-05	2193.89	2.68877e-14								1984.63	3.37531e-05	0.00228	0.000274984	0.00304											1956.3	0.00102		1956.3	0.00148
2031.73	2.25407e-19	5.62977e-11	0.00505	5.73621e-05	2194.87	1.49119e-14								1985.27	3.80379e-05	0.00222	0.000263783	0.003											1955.98	0.00103		1955.98	0.00148
2032.44	3.45192e-19	8.63467e-11	0.00512	5.33306e-05	2195.86	8.41185e-15								1985.9	4.27942e-05	0.00216	0.000252962	0.00296											1955.66	0.00105		1955.66	0.00148
2033.14	5.63519e-19	1.31754e-10	0.00519	4.95518e-05	2196.84	4.83213e-15								1986.54	4.80638e-05	0.00211	0.000242511	0.00292											1955.33	0.00106		1955.34	0.00149
2033.84	9.59489e-19	2.00008e-10	0.00526	4.60124e-05	2197.83	2.82664e-15								1987.18	5.38912e-05	0.00205	0.000232421	0.00288											1955.01	0.00106		1955.02	0.0015
2034.54	1.67411e-18	3.02062e-10	0.00533	4.26995e-05	2198.81	1.68185e-15								1987.82	6.0323e-05	0.002	0.000222684	0.00285											1954.69	0.00107		1954.7	0.00151
2035.24	2.95745e-18	4.53845e-10	0.00539	3.96006e-05	2199.79	1.0158e-15								1988.45	6.74084e-05	0.00195	0.000213289	0.00282											1954.37	0.00108		1954.38	0.00153
2035.95	5.25077e-18	6.78396e-10	0.00546	3.67039e-05	2200.78	6.21171e-16								1989.09	7.51988e-05	0.0019	0.000204229	0.00279											1954.05	0.00109		1954.05	0.00154
2036.65	9.32872e-18	1.00884e-09	0.00553	3.3998e-05	2201.76	3.83544e-16								1989.73	8.37479e-05	0.00185	0.000195494	0.00276											1953.73	0.0011		1953.73	0.00154
2037.35	1.65443e-17	1.49255e-09	0.00559	3.14722e-05	2202.75	2.38498e-16								1990.37	9.31114e-05	0.0018	0.000187077	0.00274											1953.41	0.00111		1953.41	0.00155
2038.05	2.92487e-17	2.19683e-09	0.00565	2.91161e-05	2203.73	1.4901e-16								1991	0.000103347	0.00175	0.000178967	0.00271											1953.08	0.00112		1953.09	0.00156
2038.75	5.15069e-17	3.21684e-09	0.00572	2.69196e-05	2204.72	9.33605e-17								1991.64	0.000114514	0.00171	0.000171157	0.00269											1952.76	0.00114		1952.77	0.00156
2039.45	9.03111e-17	4.68626e-09	0.00578	2.48735e-05	2205.7	5.85674e-17								1992.28	0.000126674	0.00167	0.000163639	0.00267											1952.44	0.00114		1952.45	0.00157
2040.16	1.57627e-16	6.79185e-09	0.00584	2.29687e-05	2206.69	3.67424e-17								1992.92	0.000139888	0.00163	0.000156403	0.00265											1952.12	0.00115		1952.13	0.00157
2040.86	2.73828e-16	9.79295e-09	0.0059	2.11966e-05	2207.67	2.30305e-17								1993.55	0.00015422	0.00159	0.000149442	0.00264											1951.8	0.00116		1951.8	0.00158
2041.56	4.73422e-16	1.40476e-08	0.00596	1.95492e-05	2208.66	1.44135e-17								1994.19	0.000169733	0.00155	0.000142748	0.00262											1951.48	0.00117		1951.48	0.00158
2042.26	8.14568e-16	2.00474e-08	0.00602	1.80186e-05	2209.64	9.0023e-18								1994.83	0.000186492	0.00151	0.000136312	0.00261											1951.16	0.00119		1951.16	0.00159
2042.96	1.39477e-15	2.84627e-08	0.00608	1.65976e-05	2210.63	5.60921e-18								1995.47	0.00020456	0.00148	0.000130128	0.0026											1950.83	0.0012		1950.84	0.0016
2043.66	2.37667e-15	4.0203e-08	0.00614	1.52792e-05	2211.61	3.48583e-18								1996.1	0.000224001	0.00144	0.000124186	0.00259											1950.51	0.00122		1950.51	0.00161
2044.37	4.03017e-15	5.64944e-08	0.0062	1.40568e-05	2212.6	2.16021e-18								1996.74	0.000244876	0.00141	0.00011848	0.00259											1950.19	0.00123		1950.19	0.00163
2045.07	6.80085e-15	7.89799e-08	0.00626	1.29242e-05	2213.58	1.33481e-18								1997.38	0.000267245	0.00138	0.000113002	0.00258											1949.87	0.00124		1949.87	0.00164
2045.77	1.14206e-14	1.09848e-07	0.00632	1.18755e-05	2214.56	8.2233e-19								1998.02	0.000291167	0.00135	0.000107745	0.00258
2046.47	1.90852e-14	1.51996e-07	0.00638	1.09051e-05	2215.55	5.0508e-19								1998.66	0.000316696	0.00132	0.000102701	0.00258
2046.76	2.35883e-14	1.73681e-07	0.0064	1.05239e-05	2216.53	3.09282e-19								1999.29	0.000343885	0.00129	9.78643e-05	0.00258
2047.17	3.17388e-14	2.09235e-07	0.00643	1.00079e-05	2217.52	1.88814e-19								1999.93	0.000372781	0.00126	9.32272e-05	0.00258
2047.88	5.25251e-14	2.86552e-07	0.00649	9.17871e-06	2218.5	1.14924e-19								2000.57	0.000403426	0.00123	8.8783e-05	0.00259
2048.58	8.65022e-14	3.90423e-07	0.00655	8.41305e-06	2219.49	6.97452e-20								2001.21	0.000435859	0.0012	8.45254e-05	0.00259
2049.28	1.41766e-13	5.29215e-07	0.00661	7.70648e-06	2220.47	4.22064e-20								2001.84	0.00047011	0.00118	8.04478e-05	0.0026
2049.51	1.66813e-13	5.84699e-07	0.00663	7.48456e-06	2221.46	2.54717e-20								2002.48	0.000506205	0.00115	7.65439e-05	0.00261
2049.98	2.31205e-13	7.13662e-07	0.00667	7.05488e-06	2222.44	1.53331e-20								2003.12	0.00054416	0.00113	7.28077e-05	0.00263
2050.68	3.75239e-13	9.57453e-07	0.00672	6.45437e-06	2223.43	9.20885e-21								2003.76	0.000583986	0.0011	6.92331e-05	0.00264
2051.38	6.0604e-13	1.27793e-06	0.00678	5.90131e-06	2224.41	5.5199e-21								2004.39	0.000625684	0.00108	6.58143e-05	0.00266
2052.09	9.74043e-13	1.69692e-06	0.00683	5.3923e-06	2225.4	3.30382e-21								2005.03	0.000669245	0.00106	6.25457e-05	0.00268
2052.79	1.5579e-12	2.2417e-06	0.00689	4.92414e-06	2226.38	1.97582e-21								2005.67	0.000714653	0.00104	5.94216e-05	0.00269
2053.49	2.4796e-12	2.94618e-06	0.00694	4.49383e-06	2227.36	1.18173e-21								2006.31	0.00076188	0.00102	5.64368e-05	0.00272
2054.19	3.92744e-12	3.85218e-06	0.00699	4.09859e-06	2228.35	7.07722e-22								2006.94	0.00081089	0.000995269	5.35859e-05	0.00274
2054.8	5.83064e-12	4.84112e-06	0.00703	3.78198e-06	2229.33	4.25104e-22								2007.58	0.000861636	0.0009751	5.08638e-05	0.00276
2054.89	6.19041e-12	5.01091e-06	0.00704	3.73579e-06	2230.32	2.5666e-22								2008.22	0.000914059	0.000955421	4.82657e-05	0.00279
2055.59	9.70986e-12	6.48472e-06	0.00709	3.403e-06	2231.3	1.5619e-22								2008.86	0.000968093	0.00093621	4.57867e-05	0.00282
2056.3	1.51562e-11	8.34891e-06	0.00713	3.09792e-06	2232.29	9.61301e-23								2009.49	0.00102	0.000917445	4.34222e-05	0.00285
2057	2.35424e-11	1.06938e-05	0.00717	2.81845e-06	2233.27	6.00757e-23								2010.13	0.00108	0.000899106	4.11675e-05	0.00288
2057.7	3.6391e-11	1.3627e-05	0.00721	2.5626e-06	2234.26	3.82845e-23								2010.77	0.00114	0.000881174	3.90184e-05	0.00291
2058.4	5.59784e-11	1.72756e-05	0.00724	2.32853e-06	2235.24	2.49811e-23								2011.41	0.0012	0.000863631	3.69705e-05	0.00294
2059.1	8.56901e-11	2.17885e-05	0.00727	2.11453e-06	2236.23	1.67457e-23								2012.05	0.00126	0.00084646	3.50197e-05	0.00298
2059.81	1.30534e-10	2.73393e-05	0.00729	1.919e-06	2237.21	1.1554e-23								2012.68	0.00132	0.000829646	3.31622e-05	0.00301
2059.82	1.31503e-10	2.7448e-05	0.00729	1.9157e-06	2238.2	8.20613e-24								2013.32	0.00138	0.000813174	3.13938e-05	0.00305
2060.51	1.9788e-10	3.41281e-05	0.00731	1.74047e-06	2239.18	5.98947e-24								2013.96	0.00145	0.000797031	2.97111e-05	0.00308
2061.21	2.98511e-10	4.23839e-05	0.00732	1.57757e-06	2240.17	4.47855e-24								2014.6	0.00151	0.000781204	2.81103e-05	0.00312
2061.91	4.4813e-10	5.23665e-05	0.00733	1.42904e-06	2241.15	3.41747e-24								2015.23	0.00158	0.000765681	2.65879e-05	0.00316
2062.61	6.6947e-10	6.43681e-05	0.00733	1.29368e-06	2242.13	2.6506e-24								2015.87	0.00164	0.00075045	2.51406e-05	0.0032
2063.31	9.95271e-10	7.8714e-05	0.00732	1.17042e-06	2243.12	2.08177e-24								2016.51	0.00171	0.000735502	2.37651e-05	0.00323
2064.02	1.47243e-09	9.57629e-05	0.0073	1.05824e-06	2244.1	1.65039e-24								2017.15	0.00177	0.000720827	2.24584e-05	0.00327
2064.57	2.00049e-09	0.000111427	0.00729	9.76715e-07	2245.09	1.31733e-24								2017.78	0.00184	0.000706415	2.12173e-05	0.00331
2064.72	2.16776e-09	0.000115906	0.00728	9.56223e-07	2246.07	1.05654e-24								2018.42	0.0019	0.00069226	2.00389e-05	0.00335
2065.42	3.17593e-09	0.000139567	0.00725	8.63504e-07	2247.06	8.50192e-25								2019.06	0.00196	0.000678351	1.89205e-05	0.00338
2066.12	4.63036e-09	0.000167194	0.00721	7.79291e-07	2248.04	6.85668e-25								2019.7	0.00203	0.000664683	1.78593e-05	0.00342
2066.82	6.71803e-09	0.000199261	0.00717	7.02854e-07	2249.03	5.53774e-25								2020.33	0.00209	0.000651249	1.68528e-05	0.00346
2067.52	9.69955e-09	0.000236259	0.00711	6.33521e-07	2250.01	4.47641e-25								2020.97	0.00216	0.000638042	1.58984e-05	0.00349
2068.23	1.39362e-08	0.00027869	0.00705	5.70673e-07	2251	3.62021e-25								2021.61	0.00222	0.000625056	1.49937e-05	0.00353
2068.93	1.99261e-08	0.000327052	0.00698	5.1374e-07	2251.98	2.92834e-25								2022.25	0.00228	0.000612286	1.41364e-05	0.00356
2069.07	2.13826e-08	0.000337424	0.00697	5.03073e-07	2252.97	2.3687e-25								2022.88	0.00234	0.000599727	1.33244e-05	0.0036
2069.63	2.83519e-08	0.000381836	0.0069	4.62201e-07	2253.95	1.91575e-25								2023.52	0.0024	0.000587374	1.25553e-05	0.00363
2070.33	4.01444e-08	0.000443509	0.00682	4.15573e-07	2254.93	1.54907e-25								2024.16	0.00246	0.000575221	1.18273e-05	0.00366
2071.03	5.65655e-08	0.000512499	0.00672	3.73418e-07	2255.92	1.2522e-25								2024.8	0.00252	0.000563266	1.11383e-05	0.00369
2071.74	7.93161e-08	0.000589181	0.00662	3.3533e-07	2256.9	1.01188e-25								2025.44	0.00258	0.000551504	1.04864e-05	0.00373
2072.44	1.10676e-07	0.000673862	0.00651	3.0094e-07	2257.89	8.17382e-26								2026.07	0.00264	0.000539931	9.86993e-06	0.00376
2073.14	1.53685e-07	0.000766762	0.0064	2.6991e-07	2258.87	6.6001e-26								2026.71	0.00269	0.000528544	9.28704e-06	0.00379
2073.31	1.6674e-07	0.000791353	0.00637	2.62621e-07	2259.86	5.32721e-26								2027.35	0.00275	0.000517339	8.7361e-06	0.00382
2073.84	2.12369e-07	0.000867997	0.00627	2.41928e-07	2260.84	4.29801e-26								2027.99	0.00281	0.000506314	8.21553e-06	0.00385
2074.54	2.92035e-07	0.000977567	0.00614	2.16713e-07	2261.83	3.46618e-26								2028.62	0.00287	0.000495464	7.7238e-06	0.00389
2075.24	3.99633e-07	0.0011	0.00601	1.94005e-07	2262.81	2.79414e-26								2029.26	0.00293	0.000484789	7.25947e-06	0.00392
2075.95	5.44215e-07	0.00122	0.00587	1.73569e-07	2263.8	2.25143e-26								2029.9	0.00298	0.000474284	6.82115e-06	0.00395
2076.65	7.37503e-07	0.00135	0.00572	1.55189e-07	2264.78	1.81333e-26								2030.54	0.00304	0.000463948	6.4075e-06	0.00399
2077.32	9.81878e-07	0.00149	0.00557	1.39349e-07	2265.77	1.45985e-26								2031.17	0.00311	0.000453777	6.01726e-06	0.00403
2077.35	9.94582e-07	0.00149	0.00557	1.38669e-07	2266.75	1.17475e-26								2031.81	0.00317	0.000443771	5.64923e-06	0.00406
2078.05	1.33475e-06	0.00164	0.00541	1.23831e-07	2267.74	9.44917e-27								2032.45	0.00323	0.000433925	5.30224e-06	0.0041
2078.75	1.78256e-06	0.00179	0.00525	1.10512e-07	2268.72	7.59713e-27								2033.09	0.0033	0.000424239	4.97519e-06	0.00415
2079.45	2.36903e-06	0.00195	0.00509	9.85642e-08	2269.7	6.1054e-27								2033.72	0.00337	0.000414711	4.66703e-06	0.00419
2080.16	3.13314e-06	0.00211	0.00493	8.78535e-08	2270.69	4.9044e-27								2034.36	0.00344	0.000405338	4.37676e-06	0.00424
2080.86	4.12356e-06	0.00227	0.00476	7.82581e-08	2271.67	3.93792e-27								2035	0.00351	0.000396118	4.10343e-06	0.00429
2081.09	4.50649e-06	0.00232	0.0047	7.53423e-08	2272.66	3.16049e-27								2035.64	0.00359	0.000387051	3.84612e-06	0.00435
2081.56	5.40069e-06	0.00243	0.00459	6.96674e-08	2273.64	2.53542e-27								2036.27	0.00366	0.000378133	3.60397e-06	0.0044
2082.26	7.03897e-06	0.00259	0.00442	6.19812e-08	2274.63	2.03307e-27								2036.91	0.00375	0.000369364	3.37615e-06	0.00446
2082.96	9.12961e-06	0.00275	0.00425	5.51087e-08	2275.61	1.62953e-27								2037.55	0.00383	0.000360742	3.16189e-06	0.00453
2083.67	1.17836e-05	0.00291	0.00408	4.89678e-08	2276.6	1.30551e-27								2038.19	0.00392	0.000352265	2.96044e-06	0.0046
2084.37	1.51352e-05	0.00306	0.00391	4.34842e-08	2277.58	1.04545e-27								2038.83	0.00401	0.000343932	2.77108e-06	0.00467
2084.63	1.65925e-05	0.00312	0.00385	4.15972e-08	2278.57	8.36829e-28								2039.46	0.00411	0.000335742	2.59315e-06	0.00474
2085.07	1.93456e-05	0.00321	0.00374	3.85906e-08	2279.55	6.69539e-28								2040.1	0.00421	0.000327692	2.426e-06	0.00482
2085.77	2.46069e-05	0.00336	0.00358	3.42265e-08	2280.54	5.35454e-28								2040.74	0.00431	0.000319782	2.26903e-06	0.00491
2086.47	3.11471e-05	0.0035	0.00341	3.03371e-08	2281.52	4.28032e-28								2041.38	0.00441	0.00031201	2.12166e-06	0.00499
2087.17	3.92338e-05	0.00364	0.00325	2.68729e-08	2282.5	3.42008e-28								2042.01	0.00452	0.000304374	1.98335e-06	0.00508
2087.88	4.91798e-05	0.00378	0.00309	2.37895e-08	2283.49	2.73152e-28								2042.65	0.00463	0.000296874	1.85357e-06	0.00517
2087.95	5.03135e-05	0.0038	0.00307	2.34946e-08	2284.47	2.18062e-28								2043.29	0.00474	0.000289508	1.73184e-06	0.00527
2088.58	6.13474e-05	0.00392	0.00293	2.10469e-08	2285.46	1.74005e-28								2043.93	0.00485	0.000282275	1.61769e-06	0.00536
2089.28	7.61534e-05	0.00407	0.00278	1.86088e-08	2286.44	1.38788e-28								2044.56	0.00497	0.000275174	1.51068e-06	0.00546
2089.98	9.40731e-05	0.00423	0.00263	1.6443e-08	2287.43	1.10649e-28								2045.2	0.00508	0.000268202	1.41039e-06	0.00556
2090.68	0.000115644	0.00439	0.00248	1.45202e-08	2288.41	8.8176e-29								2045.84	0.0052	0.00026136	1.31643e-06	0.00566
2091.05	0.000128681	0.00448	0.00241	1.35958e-08	2289.4	7.02362e-29								2046.48	0.00532	0.000254645	1.22842e-06	0.00576
2091.38	0.000141471	0.00457	0.00234	1.28143e-08	2290.38	5.59214e-29								2047.11	0.00543	0.000248057	1.14601e-06	0.00586
2092.09	0.000172224	0.00477	0.00221	1.13017e-08	2291.37	4.45044e-29								2047.75	0.00555	0.000241595	1.06887e-06	0.00596
2092.79	0.000208643	0.00499	0.00207	9.96155e-09	2292.35	3.54025e-29								2048.39	0.00566	0.000235256	9.96672e-07	0.00606
2093.49	0.000251534	0.00524	0.00195	8.77483e-09	2293.34	2.81496e-29								2049.03	0.00577	0.00022904	9.29126e-07	0.00616
2093.95	0.000283646	0.00541	0.00187	8.07062e-09	2294.32	2.23727e-29								2049.66	0.00588	0.000222946	8.65949e-07	0.00626
2094.19	0.000301768	0.00551	0.00182	7.72469e-09	2295.3	1.77734e-29								2050.3	0.00599	0.000216972	8.06874e-07	0.00635
2094.89	0.000360273	0.00581	0.00171	6.79599e-09	2296.29	1.41134e-29								2050.94	0.0061	0.000211117	7.5165e-07	0.00645
2095.6	0.000428031	0.00613	0.00159	5.97523e-09	2297.27	1.12021e-29								2051.58	0.00621	0.00020538	7.0004e-07	0.00654
2096.3	0.000506059	0.00647	0.00149	5.25034e-09	2298.26	8.88734e-30								2052.22	0.00631	0.00019976	6.51822e-07	0.00664
2096.65	0.000549438	0.00665	0.00143	4.91907e-09	2299.24	7.04778e-30								2052.85	0.00642	0.000194255	6.06784e-07	0.00673
2097	0.000595402	0.00683	0.00138	4.61051e-09	2300.23	5.58651e-30								2053.49	0.00652	0.000188864	5.64728e-07	0.00683
2097.7	0.000697113	0.0072	0.00129	4.04615e-09	2301.21	4.42624e-30								2054.13	0.00663	0.000183586	5.25467e-07	0.00692
2098.4	0.000812231	0.00757	0.00119	3.54866e-09	--	--								2054.77	0.00674	0.00017842	4.88825e-07	0.00702
2099.1	0.000941757	0.00792	0.00111	3.1104e-09	--	--								2055.4	0.00685	0.000173364	4.54636e-07	0.00712
2099.16	0.000951775	0.00795	0.0011	3.08062e-09	--	--								2056.04	0.00696	0.000168416	4.22745e-07	0.00722
2099.81	0.00109	0.00826	0.00102	2.72458e-09	--	--								2056.68	0.00708	0.000163577	3.93005e-07	0.00733
2100.51	0.00125	0.00856	0.000944956	2.38513e-09	--	--								2057.32	0.0072	0.000158844	3.65278e-07	0.00744
2101.21	0.00143	0.00881	0.000871191	2.08667e-09	--	--								2057.95	0.00733	0.000154217	3.39434e-07	0.00757
2101.48	0.0015	0.00889	0.000844394	1.98322e-09	--	--								2058.59	0.00747	0.000149693	3.15351e-07	0.00769
2101.91	0.00162	0.009	0.000801873	1.82443e-09	--	--								2059.23	0.00761	0.000145271	2.92916e-07	0.00783
2102.61	0.00183	0.00912	0.000736866	1.59415e-09	--	--								2059.87	0.00777	0.000140951	2.72021e-07	0.00798
2103.31	0.00207	0.00916	0.000676024	1.39207e-09	--	--								2060.5	0.00793	0.000136731	2.52564e-07	0.00813
2103.62	0.00217	0.00915	0.000651032	1.31278e-09	--	--								2061.14	0.0081	0.000132609	2.34452e-07	0.0083
2104.02	0.00231	0.00912	0.000619192	1.21486e-09	--	--								2061.78	0.00827	0.000128584	2.17595e-07	0.00847
2104.72	0.00258	0.00899	0.000566212	1.05954e-09	--	--								2062.42	0.00845	0.000124655	2.01911e-07	0.00865
2105.42	0.00286	0.00877	0.00051692	9.23509e-10	--	--								2063.05	0.00864	0.00012082	1.87321e-07	0.00883
2105.59	0.00293	0.00871	0.00050565	8.93546e-10	--	--								2063.69	0.00883	0.000117079	1.73752e-07	0.00902
2106.12	0.00316	0.00848	0.000471148	8.04441e-10	--	--								2064.33	0.00902	0.000113429	1.61135e-07	0.00922
2106.82	0.00348	0.0081	0.000428728	7.00289e-10	--	--								2064.97	0.0092	0.000109869	1.49407e-07	0.00941
2107.39	0.00374	0.00775	0.00039657	6.25297e-10	--	--								2065.61	0.00938	0.000106398	1.38507e-07	0.0096
2107.53	0.0038	0.00766	0.000389489	6.09243e-10	--	--								2066.24	0.00955	0.000103015	1.2838e-07	0.00978
2108.23	0.00414	0.00717	0.000353264	5.29705e-10	--	--								2066.88	0.00971	9.97176e-05	1.18972e-07	0.00996
2108.93	0.00448	0.00663	0.000319884	4.60264e-10	--	--								2067.52	0.00984	9.65049e-05	1.10234e-07	0.01013
2109.04	0.00454	0.00654	0.000314667	4.49745e-10	--	--								2068.16	0.00996	9.33755e-05	1.02121e-07	0.01028
2109.63	0.00483	0.00607	0.000289185	3.99678e-10	--	--								2068.79	0.01005	9.0328e-05	9.45896e-08	0.01042
2110.33	0.00518	0.00549	0.000261006	3.46852e-10	--	--								2069.43	0.0101	8.73608e-05	8.7599e-08	0.01053
2110.54	0.00528	0.00531	0.00025299	3.32317e-10	--	--								2070.07	0.01013	8.44728e-05	8.11121e-08	0.01063
2111.03	0.00553	0.00491	0.000235187	3.00821e-10	--	--								2070.71	0.01012	8.16623e-05	7.50939e-08	0.01071
2111.74	0.00587	0.00434	0.000211576	2.60736e-10	--	--								2071.34	0.01006	7.89281e-05	6.95116e-08	0.01078
2111.9	0.00595	0.00421	0.000206337	2.52106e-10	--	--								2071.98	0.00997	7.62687e-05	6.43346e-08	0.01082
2112.44	0.0062	0.00379	0.000190024	2.25853e-10	--	--								2072.62	0.00984	7.36827e-05	5.95345e-08	0.01085
2113.12	0.00652	0.00329	0.000170854	1.96217e-10	--	--								2073.26	0.00966	7.11688e-05	5.50848e-08	0.01086
2113.14	0.00653	0.00327	0.000170389	1.95515e-10	--	--								2073.89	0.00945	6.87255e-05	5.09606e-08	0.01087
2113.84	0.00683	0.0028	0.000152532	1.69147e-10	--	--								2074.53	0.00919	6.63514e-05	4.71388e-08	0.01087
2114.22	0.00698	0.00256	0.000143703	1.56546e-10	--	--								2075.17	0.0089	6.40452e-05	4.35979e-08	0.01088
2114.54	0.00711	0.00236	0.000136324	1.46244e-10	--	--								2075.81	0.00857	6.18055e-05	4.03178e-08	0.01089
2115.19	0.00735	0.002	0.000122801	1.27905e-10	--	--								2076.44	0.00821	5.9631e-05	3.72799e-08	0.01091
2115.24	0.00737	0.00197	0.00012164	1.26363e-10	--	--								2077.08	0.00783	5.75202e-05	3.44668e-08	0.01096
2115.95	0.00761	0.00162	0.000108359	1.09118e-10	--	--								2077.72	0.00742	5.54718e-05	3.18623e-08	0.01102
2116.04	0.00764	0.00158	0.000106618	1.06909e-10	--	--								2078.36	0.007	5.34845e-05	2.94513e-08	0.01112
2116.65	0.00781	0.00132	9.6371e-05	9.41673e-11	--	--								2079	0.00656	5.15569e-05	2.72198e-08	0.01126
2116.79	0.00785	0.00127	9.40256e-05	9.13126e-11	--	--								2079.63	0.00612	4.96878e-05	2.51548e-08	0.01143
2117.35	0.00797	0.00107	8.5569e-05	8.12148e-11	--	--								2080.27	0.00567	4.78757e-05	2.32441e-08	0.01164
2117.45	0.00799	0.00103	8.41923e-05	7.96002e-11	--	--								2080.91	0.00523	4.61195e-05	2.14764e-08	0.01189
2118	0.0081	0.00086316	7.64986e-05	7.07317e-11	--	--								2081.55	0.0048	4.44178e-05	1.98414e-08	0.01218
2118.05	0.00811	0.000849235	7.58536e-05	7.00003e-11	--	--								2082.18	0.00437	4.27693e-05	1.83292e-08	0.01251
2118.48	0.00817	0.000736227	7.04811e-05	6.39818e-11	--	--								2082.82	0.00396	4.11728e-05	1.69309e-08	0.01287
2118.75	0.0082	0.000668632	6.71313e-05	6.02968e-11	--	--								2083.46	0.00357	3.96271e-05	1.56379e-08	0.01326
2118.87	0.00821	0.000642231	6.57903e-05	5.88364e-11	--	--								2084.1	0.0032	3.81309e-05	1.44427e-08	0.01367
2119.19	0.00824	0.000572743	6.21593e-05	5.49254e-11	--	--								2084.73	0.00285	3.6683e-05	1.33378e-08	0.01409
2119.45	0.00825	0.000521656	5.93821e-05	5.19771e-11	--	--								2085.37	0.00253	3.52821e-05	1.23166e-08	0.01452
2119.46	0.00825	0.000520444	5.9315e-05	5.19063e-11	--	--								2086.01	0.00223	3.39272e-05	1.13728e-08	0.01493
2119.65	0.00826	0.000484531	5.72966e-05	4.9788e-11	--	--								2086.65	0.00195	3.2617e-05	1.05008e-08	0.01534
2119.8	0.00827	0.0004581	5.57729e-05	4.82023e-11	--	--								2087.28	0.0017	3.13503e-05	9.69502e-09	0.01571
2119.91	0.00827	0.000439911	5.47035e-05	4.70964e-11	--	--								2087.92	0.00147	3.01261e-05	8.95064e-09	0.01605
2119.98	0.00827	0.00042806	5.3997e-05	4.63689e-11	--	--								2088.56	0.00127	2.89432e-05	8.26301e-09	0.01635
2120.03	0.00827	0.000421003	5.35724e-05	4.5933e-11	--	--								2089.2	0.00109	2.78006e-05	7.62787e-09	0.01661
2120.05	0.00827	0.000417417	5.33556e-05	4.57107e-11	--	--								2089.83	0.000929636	2.6697e-05	7.04126e-09	0.01681
2120.06	0.00827	0.000416102	5.32759e-05	4.56291e-11	--	--								2090.47	0.000788916	2.56315e-05	6.49952e-09	0.01697
2120.06	0.00827	0.000415915	5.32645e-05	4.56175e-11	--	--								2091.11	0.000666154	2.4603e-05	5.99926e-09	0.01707
2120.06	0.00827	0.000415817	5.32586e-05	4.56114e-11	--	--								2091.75	0.00055976	2.36105e-05	5.53734e-09	0.01712
2120.06	0.00827	0.000415138	5.32174e-05	4.55692e-11	--	--								2092.39	0.000468141	2.26529e-05	5.11085e-09	0.01713
2120.07	0.00827	0.000413298	5.31056e-05	4.54547e-11	--	--								2093.02	0.000389736	2.17293e-05	4.71711e-09	0.01711
2120.1	0.00827	0.000409735	5.28884e-05	4.52326e-11	--	--								2093.66	0.000323045	2.08387e-05	4.35361e-09	0.01706
2120.13	0.00827	0.000403917	5.25322e-05	4.48688e-11	--	--								2094.3	0.000266649	1.998e-05	4.01806e-09	0.017
2120.16	0.00827	0.000400517	5.2323e-05	4.46555e-11	--	--								2094.94	0.000219228	1.91525e-05	3.70833e-09	0.01693
2120.19	0.00827	0.000395367	5.20047e-05	4.43313e-11	--	--								2095.57	0.000179569	1.83551e-05	3.42244e-09	0.01686
2120.27	0.00827	0.00038369	5.12765e-05	4.35917e-11	--	--								2096.21	0.000146575	1.75869e-05	3.15857e-09	0.01681
2120.37	0.00827	0.000368604	5.03217e-05	4.2626e-11	--	--								2096.85	0.00011926	1.68471e-05	2.91504e-09	0.01678
2120.51	0.00826	0.000349973	4.91192e-05	4.14165e-11	--	--								2097.49	9.67526e-05	1.61348e-05	2.69028e-09	0.01678
2120.67	0.00825	0.000327834	4.76537e-05	3.99528e-11	--	--								2098.12	7.82875e-05	1.54491e-05	2.48286e-09	0.01682
2120.86	0.00824	0.000304767	4.60798e-05	3.83937e-11	--	--								2098.76	6.32002e-05	1.47892e-05	2.29144e-09	0.01688
2120.88	0.00824	0.000302424	4.59171e-05	3.82333e-11	--	--								2099.4	5.09185e-05	1.41544e-05	2.11479e-09	0.01698
2121.12	0.00822	0.00027419	4.39095e-05	3.62657e-11	--	--								2100.04	4.09546e-05	1.35437e-05	1.95178e-09	0.01711
2121.41	0.00819	0.000243788	4.164e-05	3.4068e-11	--	--								2100.67	3.28952e-05	1.29565e-05	1.80136e-09	0.01726
2121.56	0.00818	0.000229331	4.05152e-05	3.29895e-11	--	--								2101.31	2.63935e-05	1.23919e-05	1.66256e-09	0.01742
2121.75	0.00815	0.000212057	3.9127e-05	3.16683e-11	--	--								2101.95	2.11602e-05	1.18493e-05	1.53448e-09	0.01757
2122.14	0.00809	0.00017998	3.63989e-05	2.9104e-11	--	--								2102.59	1.69556e-05	1.13279e-05	1.41629e-09	0.01771
2122.26	0.00807	0.000170674	3.55644e-05	2.83284e-11	--	--								2103.22	1.35823e-05	1.08269e-05	1.30723e-09	0.01782
2122.58	0.00801	0.000148614	3.34931e-05	2.6421e-11	--	--								2103.86	1.0879e-05	1.03459e-05	1.2066e-09	0.01788
2122.96	0.00793	0.000125646	3.11675e-05	2.43107e-11	--	--								2104.5	8.7142e-06	9.88391e-06	1.11374e-09	0.0179
2123.09	0.0079	0.000119001	3.04556e-05	2.36714e-11	--	--								2105.14	6.98125e-06	9.44047e-06	1.02805e-09	0.01785
2123.65	0.00776	9.2077e-05	2.73392e-05	2.09109e-11	--	--								2105.78	5.59418e-06	9.01489e-06	9.48979e-10	0.01773
2123.67	0.00775	9.15161e-05	2.72696e-05	2.08499e-11	--	--								2106.41	4.48381e-06	8.60656e-06	8.76015e-10	0.01754
2124.29	0.00757	6.85753e-05	2.42019e-05	1.81964e-11	--	--								2107.05	3.59465e-06	8.21487e-06	8.08684e-10	0.01729
2124.37	0.00754	6.59649e-05	2.38202e-05	1.78707e-11	--	--								2107.69	2.8823e-06	7.83924e-06	7.4655e-10	0.01696
2124.99	0.00733	4.89506e-05	2.11037e-05	1.55825e-11	--	--								2108.33	2.31128e-06	7.47911e-06	6.8921e-10	0.01658
2125.07	0.0073	4.7067e-05	2.07731e-05	1.53076e-11	--	--								2108.96	1.8533e-06	7.1339e-06	6.36295e-10	0.01615
2125.77	0.00704	3.33389e-05	1.81042e-05	1.31187e-11	--	--								2109.6	1.48578e-06	6.8031e-06	5.8746e-10	0.01569
2125.77	0.00704	3.32548e-05	1.80861e-05	1.3104e-11	--	--								2110.24	1.19072e-06	6.48618e-06	5.4239e-10	0.0152
2126.47	0.00675	2.32754e-05	1.5721e-05	1.12107e-11	--	--								2110.88	9.53751e-07	6.18263e-06	5.00794e-10	0.01472
2126.62	0.00668	2.15618e-05	1.52596e-05	1.08466e-11	--	--								2111.51	7.63408e-07	5.89195e-06	4.62402e-10	0.01424
2127.17	0.00644	1.61453e-05	1.36428e-05	9.58495e-12	--	--								2112.15	6.10516e-07	5.61368e-06	4.26967e-10	0.0138
2127.56	0.00626	1.31787e-05	1.26192e-05	8.79783e-12	--	--								2112.79	4.87731e-07	5.34734e-06	3.9426e-10	0.01339
2127.88	0.00611	1.11054e-05	1.182e-05	8.18989e-12	--	--								2113.43	3.89168e-07	5.0925e-06	3.64069e-10	0.01304
2128.58	0.00577	7.57946e-06	1.0224e-05	6.99353e-12	--	--								2114.06	3.10097e-07	4.8487e-06	3.362e-10	0.01274
2128.58	0.00577	7.57755e-06	1.02231e-05	6.99281e-12	--	--								2114.7	2.46717e-07	4.61554e-06	3.10474e-10	0.01251
2129.28	0.00543	5.13651e-06	8.82907e-06	5.96823e-12	--	--								2115.34	1.95968e-07	4.39259e-06	2.86724e-10	0.01235
2129.69	0.00523	4.08283e-06	8.09984e-06	5.44018e-12	--	--								2115.98	1.55383e-07	4.17948e-06	2.64799e-10	0.01226
2129.98	0.00508	3.45924e-06	7.61198e-06	5.09008e-12	--	--								2116.61	1.22973e-07	3.97581e-06	2.44556e-10	0.01222
2130.68	0.00473	2.31724e-06	6.55194e-06	4.33845e-12	--	--								2117.25	9.71312e-08	3.78121e-06	2.25867e-10	0.01224
2130.89	0.00463	2.05614e-06	6.26535e-06	4.13745e-12	--	--								2117.89	7.65627e-08	3.59532e-06	2.08611e-10	0.01231
2131.39	0.00438	1.54551e-06	5.6303e-06	3.69551e-12	--	--								2118.53	6.02216e-08	3.41781e-06	1.92677e-10	0.01241
2132.09	0.00404	1.02742e-06	4.8304e-06	3.14591e-12	--	--								2119.17	4.72648e-08	3.24832e-06	1.77964e-10	0.01253
2132.19	0.00399	9.67444e-07	4.7223e-06	3.07226e-12	--	--								2119.8	3.70126e-08	3.08655e-06	1.64378e-10	0.01266
2132.79	0.00371	6.81522e-07	4.13736e-06	2.67638e-12	--	--								2120.44	2.89181e-08	2.93217e-06	1.51832e-10	0.01279
2133.49	0.00339	4.51593e-07	3.53797e-06	2.27551e-12	--	--								2121.08	2.25413e-08	2.78488e-06	1.40246e-10	0.01291
2133.59	0.00334	4.26345e-07	3.46099e-06	2.22439e-12	--	--								2121.72	1.75293e-08	2.64439e-06	1.29545e-10	0.01299
2134.19	0.00308	2.99232e-07	3.02047e-06	1.93349e-12	--	--								2122.35	1.35992e-08	2.51043e-06	1.19662e-10	0.01304
2134.89	0.00278	1.98461e-07	2.57444e-06	1.64185e-12	--	--								2122.99	1.05249e-08	2.38272e-06	1.10535e-10	0.01304
2135.09	0.0027	1.76939e-07	2.461e-06	1.56815e-12	--	--								2123.63	8.1259e-09	2.26099e-06	1.02104e-10	0.01298
2135.6	0.0025	1.31853e-07	2.1907e-06	1.39335e-12	--	--								2124.27	6.2584e-09	2.145e-06	9.4317e-11	0.01287
2136.3	0.00224	8.78006e-08	1.86111e-06	1.18172e-12	--	--								2124.9	4.80828e-09	2.0345e-06	8.7124e-11	0.01269
2136.7	0.0021	6.96183e-08	1.6937e-06	1.07487e-12	--	--								2125.54	3.68508e-09	1.92926e-06	8.04797e-11	0.01246
2137	0.002	5.862e-08	1.57852e-06	1.00161e-12	--	--								2126.18	2.81729e-09	1.82905e-06	7.43419e-11	0.01216
2137.7	0.00177	3.92431e-08	1.33665e-06	8.48429e-13	--	--								2126.82	2.14853e-09	1.73365e-06	6.86719e-11	0.0118
2138.4	0.00156	2.63376e-08	1.12999e-06	7.18229e-13	--	--								2127.45	1.63445e-09	1.64286e-06	6.3434e-11	0.01138
2138.42	0.00156	2.60774e-08	1.12524e-06	7.15242e-13	--	--								2128.09	1.24029e-09	1.55647e-06	5.8595e-11	0.01092
2139.1	0.00137	1.7714e-08	9.53721e-07	6.07634e-13	--	--								2128.73	9.38842e-10	1.4743e-06	5.41245e-11	0.01041
2139.81	0.0012	1.19328e-08	8.03633e-07	5.13749e-13	--	--								2129.37	7.08893e-10	1.39614e-06	4.99944e-11	0.00987
2140.26	0.0011	9.27265e-09	7.19631e-07	4.61294e-13	--	--								2130	5.33932e-10	1.32183e-06	4.61786e-11	0.00929
2140.51	0.00104	8.04575e-09	6.76058e-07	4.34102e-13	--	--								2130.64	4.01151e-10	1.2512e-06	4.26533e-11	0.0087
2141.21	0.00090361	5.42591e-09	5.67805e-07	3.66576e-13	--	--								2131.28	3.00639e-10	1.18407e-06	3.93961e-11	0.00809
2141.91	0.000778257	3.65714e-09	4.76107e-07	3.09362e-13	--	--								2131.92	2.2475e-10	1.12029e-06	3.63868e-11	0.00749
2142.21	0.000729521	3.09376e-09	4.4169e-07	2.87871e-13	--	--								2132.56	1.67598e-10	1.05971e-06	3.36064e-11	0.00688
2142.61	0.000667035	2.46187e-09	3.98565e-07	2.60917e-13	--	--								2133.19	1.24668e-10	1.00218e-06	3.10375e-11	0.00628
2143.32	0.000568928	1.65408e-09	3.33107e-07	2.19922e-13	--	--								2133.83	9.25026e-11	9.47556e-07	2.8664e-11	0.0057
2144.02	0.000482891	1.10857e-09	2.77944e-07	1.85254e-13	--	--								2134.47	6.84652e-11	8.95708e-07	2.64711e-11	0.00514
2144.28	0.000453101	9.51251e-10	2.59328e-07	1.73518e-13	--	--								2135.11	5.05477e-11	8.46507e-07	2.4445e-11	0.00461
2144.72	0.000407872	7.40733e-10	2.31537e-07	1.55954e-13	--	--								2135.74	3.72262e-11	7.99828e-07	2.2573e-11	0.00411
2145.42	0.000342833	4.93245e-10	1.92563e-07	1.31208e-13	--	--								2136.38	2.73471e-11	7.55553e-07	2.08434e-11	0.00364
2146.12	0.000286764	3.27197e-10	1.59888e-07	1.1032e-13	--	--								2137.02	2.00396e-11	7.13568e-07	1.92455e-11	0.0032
2146.49	0.000260971	2.64209e-10	1.45138e-07	1.00835e-13	--	--								2137.66	1.46482e-11	6.73764e-07	1.77692e-11	0.0028
2146.82	0.000238699	2.16158e-10	1.3254e-07	9.26998e-14	--	--								2138.29	1.06806e-11	6.36036e-07	1.64053e-11	0.00243
2147.53	0.000197724	1.42183e-10	1.09691e-07	7.78462e-14	--	--								2138.93	7.76824e-12	6.00286e-07	1.51452e-11	0.0021
2148.23	0.000162986	9.31002e-11	9.06319e-08	6.53324e-14	--	--								2139.57	5.63594e-12	5.66418e-07	1.39811e-11	0.0018
2148.82	0.000138103	6.50541e-11	7.71383e-08	5.63821e-14	--	--								2140.21	4.07876e-12	5.3434e-07	1.29057e-11	0.00154
2148.93	0.000133698	6.06764e-11	7.47622e-08	5.47964e-14	--	--								2140.84	2.94446e-12	5.03965e-07	1.19123e-11	0.0013
2149.63	0.00010914	3.93552e-11	6.15704e-08	4.59313e-14	--	--								2141.48	2.12033e-12	4.7521e-07	1.09946e-11	0.0011
2150.33	8.86596e-05	2.54016e-11	5.06235e-08	3.84768e-14	--	--								2142.12	1.52306e-12	4.47995e-07	1.01469e-11	0.000917471
2151.03	7.16722e-05	1.63142e-11	4.15548e-08	3.22124e-14	--	--								2142.76	1.09131e-12	4.22242e-07	9.36393e-12	0.000763121
2151.28	6.64722e-05	1.39636e-11	3.87756e-08	3.02724e-14	--	--								2143.39	7.8001e-13	3.97881e-07	8.64074e-12	0.000630794
2151.74	5.7658e-05	1.04254e-11	3.4055e-08	2.69513e-14	--	--								2144.03	5.56123e-13	3.7484e-07	7.9728e-12	0.000518175
2152.44	4.61584e-05	6.62873e-12	2.78631e-08	2.25357e-14	--	--								2144.67	3.95513e-13	3.53054e-07	7.35592e-12	0.00042302
2153.14	3.67728e-05	4.19336e-12	2.27597e-08	1.8832e-14	--	--								2145.31	2.80589e-13	3.3246e-07	6.78623e-12	0.000343197
2153.84	2.91531e-05	2.63924e-12	1.85607e-08	1.57274e-14	--	--								2145.95	1.98565e-13	3.12996e-07	6.26014e-12	0.000276711
2153.88	2.87831e-05	2.57322e-12	1.83551e-08	1.55737e-14	--	--								2146.58	1.4017e-13	2.94605e-07	5.77435e-12	0.000221723
2154.54	2.29999e-05	1.65264e-12	1.51117e-08	1.31266e-14	--	--								2147.22	9.87024e-14	2.77232e-07	5.32579e-12	0.000176565
2155.25	1.80572e-05	1.02956e-12	1.22834e-08	1.09492e-14	--	--								2147.86	6.93305e-14	2.60825e-07	4.91164e-12	0.000139736
2155.95	1.41078e-05	6.38108e-13	9.96817e-09	9.1274e-15	--	--								2148.5	4.85785e-14	2.45334e-07	4.52929e-12	0.000109908
2156.62	1.10797e-05	4.01123e-13	8.14404e-09	7.65947e-15	--	--								2149.13	3.39538e-14	2.30711e-07	4.17631e-12	8.59171e-05
2156.65	1.09686e-05	3.93467e-13	8.07609e-09	7.60412e-15	--	--								2149.77	2.36732e-14	2.1691e-07	3.85047e-12	6.6752e-05
2157.35	8.48646e-06	2.41374e-13	6.53246e-09	6.33123e-15	--	--								2150.41	1.64646e-14	2.03889e-07	3.54971e-12	5.15465e-05
2158.05	6.55125e-06	1.48041e-13	5.2865e-09	5.27787e-15	--	--								2151.05	1.14228e-14	1.91607e-07	3.27211e-12	3.95641e-05
2158.05	6.53409e-06	1.47312e-13	5.27523e-09	5.26822e-15	--	--								2151.68	7.90539e-15	1.80023e-07	3.01592e-12	3.01851e-05
2158.75	5.00641e-06	8.94444e-14	4.25301e-09	4.38104e-15	--	--								2152.32	5.45761e-15	1.69102e-07	2.7795e-12	2.28931e-05
2159.46	3.81726e-06	5.40298e-14	3.42327e-09	3.64107e-15	--	--								2152.96	3.75847e-15	1.58808e-07	2.56135e-12	1.72615e-05
2160.16	2.89641e-06	3.24697e-14	2.7509e-09	3.02427e-15	--	--								2153.6	2.58198e-15	1.49106e-07	2.36006e-12	1.29409e-05
2160.86	2.18701e-06	1.94128e-14	2.20698e-09	2.51045e-15	--	--								2154.23	1.7694e-15	1.39966e-07	2.17436e-12	9.64786e-06
2161.56	1.64334e-06	1.15468e-14	1.76771e-09	2.08268e-15	--	--								2154.87	1.20958e-15	1.31357e-07	2.00305e-12	7.15441e-06
2162.26	1.22881e-06	6.83282e-15	1.41356e-09	1.72677e-15	--	--								2155.51	8.24861e-16	1.23249e-07	1.84503e-12	5.27857e-06
2162.96	9.14379e-07	4.02256e-15	1.12851e-09	1.43083e-15	--	--								2156.15	5.61131e-16	1.15615e-07	1.69929e-12	3.87636e-06
2163.67	6.77097e-07	2.35597e-15	8.9947e-10	1.18492e-15	--	--								2156.78	3.80793e-16	1.0843e-07	1.56487e-12	2.83477e-06
2164.37	4.98953e-07	1.37278e-15	7.15744e-10	9.80686e-16	--	--								2157.42	2.57784e-16	1.01669e-07	1.44092e-12	2.06581e-06
2165.07	3.6589e-07	7.95788e-16	5.68615e-10	8.1118e-16	--	--								2158.06	1.74088e-16	9.53076e-08	1.32664e-12	1.50153e-06
2165.77	2.67009e-07	4.58941e-16	4.50992e-10	6.70582e-16	--	--								2158.7	1.17281e-16	8.93242e-08	1.22127e-12	1.08984e-06
2166.47	1.93903e-07	2.63319e-16	3.57115e-10	5.54031e-16	--	--								2159.34	7.88203e-17	8.36975e-08	1.12413e-12	7.91127e-07
2167.18	1.40128e-07	1.50304e-16	2.82317e-10	4.57474e-16	--	--								2159.97	5.28447e-17	7.84076e-08	1.0346e-12	5.75491e-07
2167.88	1.00774e-07	8.53538e-17	2.22821e-10	3.77528e-16	--	--								2160.61	3.53445e-17	7.34354e-08	9.52073e-13	4.20543e-07
2168.58	7.21205e-08	4.82214e-17	1.75576e-10	3.11376e-16	--	--								2161.25	2.35833e-17	6.87631e-08	8.76023e-13	3.09636e-07
2169.28	5.1363e-08	2.71032e-17	1.38122e-10	2.56671e-16	--	--								2161.89	1.56982e-17	6.43735e-08	8.05947e-13	2.30485e-07
2169.98	3.6402e-08	1.51554e-17	1.0848e-10	2.11458e-16	--	--								2162.52	1.04247e-17	6.02506e-08	7.41382e-13	1.74092e-07
2170.68	2.56734e-08	8.43094e-18	8.50605e-11	1.74113e-16	--	--								2163.16	6.9064e-18	5.6379e-08	6.81901e-13	1.33913e-07
2171.39	1.80187e-08	4.66606e-18	6.65878e-11	1.43284e-16	--	--								2163.8	4.56476e-18	5.27443e-08	6.27112e-13	1.05222e-07
2172.09	1.25849e-08	2.56914e-18	5.20416e-11	1.1785e-16	--	--								2164.44	3.01002e-18	4.93328e-08	5.76649e-13	8.46303e-08
2172.36	1.09224e-08	2.03158e-18	4.72387e-11	1.09164e-16	--	--								2165.07	1.9802e-18	4.61315e-08	5.30177e-13	6.97259e-08
2172.79	8.74696e-09	1.40731e-18	4.06066e-11	9.68791e-17	--	--								2165.71	1.29971e-18	4.31283e-08	4.87385e-13	5.88018e-08
2173.49	6.0499e-09	7.66933e-19	3.16324e-11	7.95974e-17	--	--								2166.35	8.51111e-19	4.03115e-08	4.47987e-13	5.06586e-08
2174.19	4.16412e-09	4.15804e-19	2.46012e-11	6.53644e-17	--	--								2166.99	5.56081e-19	3.76701e-08	4.11719e-13	4.44586e-08
2174.89	2.85221e-09	2.24276e-19	1.91017e-11	5.36489e-17	--	--								2167.62	3.62501e-19	3.51939e-08	3.78335e-13	3.96201e-08
2175.6	1.94412e-09	1.20349e-19	1.48073e-11	4.4011e-17	--	--								2168.26	2.35781e-19	3.28731e-08	3.47611e-13	3.57411e-08
2176.3	1.3187e-09	6.4249e-20	1.14596e-11	3.60867e-17	--	--								2168.9	1.5302e-19	3.06984e-08	3.19338e-13	3.25454e-08
2177	8.90134e-10	3.41236e-20	8.85426e-12	2.95749e-17	--	--								2169.54	9.90915e-20	2.86611e-08	2.93324e-13	2.98432e-08
2177.7	5.97925e-10	1.80304e-20	6.83007e-12	2.42267e-17	--	--								2170.18	6.40303e-20	2.67529e-08	2.69391e-13	2.75049e-08
2178.4	3.99688e-10	9.47813e-21	5.26002e-12	1.98365e-17	--	--								2170.81	4.12865e-20	2.49662e-08	2.47377e-13	2.54417e-08
2179.11	2.65876e-10	4.95682e-21	4.04426e-12	1.62347e-17	--	--								2171.45	2.65655e-20	2.32935e-08	2.2713e-13	2.35924e-08
2179.81	1.76003e-10	2.57898e-21	3.10442e-12	1.32811e-17	--	--								2172.09	1.70581e-20	2.17281e-08	2.0851e-13	2.19148e-08
2180.51	1.15943e-10	1.33493e-21	2.3791e-12	1.08604e-17	--	--								2172.73	1.0931e-20	2.02632e-08	1.91389e-13	2.03792e-08
2181.21	7.60069e-11	6.87433e-22	1.82026e-12	8.87738e-18	--	--								2173.36	6.99079e-21	1.88929e-08	1.75649e-13	1.89646e-08
2181.91	4.95843e-11	3.52183e-22	1.39041e-12	7.2537e-18	--	--								2174	4.46217e-21	1.76112e-08	1.61181e-13	1.76553e-08
2182.61	3.21898e-11	1.79502e-22	1.06033e-12	5.92488e-18	--	--								2174.64	2.84277e-21	1.64128e-08	1.47883e-13	1.64398e-08
2183.32	2.07958e-11	9.10198e-23	8.07294e-13	4.83786e-18	--	--								2175.28	1.80772e-21	1.52925e-08	1.35662e-13	1.5309e-08
2184.02	1.33696e-11	4.59162e-23	6.13635e-13	3.94905e-18	--	--								2175.91	1.14747e-21	1.42455e-08	1.24433e-13	1.42555e-08
2184.72	8.55347e-12	2.30441e-23	4.65671e-13	3.22261e-18	--	--								2176.55	7.27106e-22	1.32671e-08	1.14117e-13	1.32732e-08
2185.42	5.44566e-12	1.15059e-23	3.52807e-13	2.62913e-18	--	--								2177.19	4.59964e-22	1.23532e-08	1.04641e-13	1.23569e-08
2186.12	3.45018e-12	5.71534e-24	2.6686e-13	2.14446e-18	--	--								2177.83	2.90503e-22	1.14996e-08	9.59377e-14	1.15019e-08
2186.68	2.39524e-12	3.27168e-24	2.13669e-13	1.82459e-18	--	--								2178.46	1.83193e-22	1.07026e-08	8.79452e-14	1.0704e-08
2186.82	2.17528e-12	2.82442e-24	2.01521e-13	1.74879e-18	--	--								2179.1	1.15353e-22	9.95857e-09	8.06066e-14	9.95946e-09
2187.53	1.36481e-12	1.38861e-24	1.51932e-13	1.42591e-18	--	--								2179.74	7.25347e-23	9.26419e-09	7.38694e-14	9.26476e-09
2188.23	8.52147e-13	6.79198e-25	1.14357e-13	1.16249e-18	--	--								2180.38	4.55509e-23	8.61628e-09	6.76852e-14	8.61666e-09
2188.93	5.29467e-13	3.30504e-25	8.5935e-14	9.47667e-19	--	--								2181.01	2.85705e-23	8.01188e-09	6.20095e-14	8.01215e-09
2189.63	3.27376e-13	1.6e-25	6.44711e-14	7.7251e-19	--	--								2181.65	1.78999e-23	7.4482e-09	5.68012e-14	7.44839e-09
2190.33	2.01437e-13	7.706e-26	4.82892e-14	6.29733e-19	--	--								2182.29	1.1203e-23	6.92261e-09	5.20225e-14	6.92276e-09
2191.04	1.23342e-13	3.69234e-26	3.61098e-14	5.13374e-19	--	--								2182.93	7.00508e-24	6.43266e-09	4.76387e-14	6.43278e-09
2191.74	7.51572e-14	1.7601e-26	2.69581e-14	4.18562e-19	--	--								2183.57	4.37652e-24	5.97604e-09	4.36177e-14	5.97614e-09
2192.44	4.55735e-14	8.34718e-27	2.00929e-14	3.41316e-19	--	--								2184.2	2.73229e-24	5.55058e-09	3.99301e-14	5.55066e-09
2193.14	2.75003e-14	3.93827e-27	1.49515e-14	2.78389e-19	--	--								2184.84	1.70472e-24	5.15425e-09	3.65487e-14	5.15432e-09
2193.84	1.65137e-14	1.84856e-27	1.11075e-14	2.27129e-19	--	--								2185.48	1.06305e-24	4.78514e-09	3.34485e-14	4.7852e-09
2194.54	9.8682e-15	8.63234e-28	8.23835e-15	1.85373e-19	--	--								2186.12	6.62626e-25	4.44146e-09	3.06066e-14	4.44152e-09
2195.25	5.86833e-15	4.01039e-28	6.10031e-15	1.51357e-19	--	--								2186.75	4.12902e-25	4.12154e-09	2.80019e-14	4.12159e-09
2195.95	3.47277e-15	1.85357e-28	4.50976e-15	1.23643e-19	--	--								2187.39	2.57235e-25	3.8238e-09	2.5615e-14	3.82384e-09
2196.65	2.04515e-15	8.52305e-29	3.32847e-15	1.01062e-19	--	--								2188.03	1.60237e-25	3.54677e-09	2.34279e-14	3.5468e-09
2197.35	1.19856e-15	3.89894e-29	2.45259e-15	8.26572e-20	--	--								2188.67	9.9811e-26	3.28906e-09	2.14243e-14	3.28909e-09
2198.05	6.99022e-16	1.77444e-29	1.80424e-15	6.76532e-20	--	--								2189.3	6.21752e-26	3.0494e-09	1.9589e-14	3.04942e-09
2198.75	4.05713e-16	8.03416e-30	1.32512e-15	5.54171e-20	--	--								2189.94	3.87358e-26	2.82656e-09	1.79082e-14	2.82658e-09
2199.46	2.34346e-16	3.61896e-30	9.71636e-16	4.54342e-20	--	--								2190.58	2.41374e-26	2.61941e-09	1.63691e-14	2.61943e-09
2200.16	1.34719e-16	1.62178e-30	7.11283e-16	3.72856e-20	--	--								2191.22	1.50446e-26	2.4269e-09	1.49599e-14	2.42692e-09
2200.86	7.70853e-17	7.23042e-31	5.19841e-16	3.06305e-20	--	--								2191.85	9.3799e-27	2.24803e-09	1.36699e-14	2.24805e-09
2201	6.91733e-17	6.18275e-31	4.89218e-16	2.94935e-20	--	--								2192.49	5.85008e-27	2.08187e-09	1.24893e-14	2.08189e-09
2201.56	4.39087e-17	3.20701e-31	3.79305e-16	2.51917e-20	--	--								2193.13	3.6499e-27	1.92756e-09	1.14088e-14	1.92758e-09
2202.26	2.4905e-17	1.41514e-31	2.76309e-16	2.07436e-20	--	--								2193.77	2.27803e-27	1.78429e-09	1.04202e-14	1.7843e-09
2202.97	1.40734e-17	6.21248e-32	2.00952e-16	1.7103e-20	--	--								2194.4	1.42232e-27	1.65129e-09	9.51574e-15	1.6513e-09
2203.67	7.9301e-18	2.71327e-32	1.45908e-16	1.41204e-20	--	--								2195.04	8.88362e-28	1.52786e-09	8.68846e-15	1.52787e-09
2204.37	4.46301e-18	1.17893e-32	1.05768e-16	1.16747e-20	--	--								2195.68	5.55042e-28	1.41334e-09	7.93187e-15	1.41335e-09
2205.07	2.51593e-18	5.09617e-33	7.65457e-17	9.66702e-21	--	--								2196.32	3.46888e-28	1.30711e-09	7.24003e-15	1.30712e-09
2205.77	1.42787e-18	2.19162e-33	5.53065e-17	8.01704e-21	--	--								2196.96	2.1685e-28	1.20859e-09	6.6075e-15	1.20859e-09
2206.47	8.22837e-19	9.37674e-34	3.98952e-17	6.65937e-21	--	--								2197.59	1.35586e-28	1.11724e-09	6.02929e-15	1.11725e-09
2207.18	4.88056e-19	3.99118e-34	2.87313e-17	5.54075e-21	--	--								2198.23	8.47871e-29	1.03257e-09	5.50081e-15	1.03257e-09
2207.88	3.03726e-19	1.69011e-34	2.06576e-17	4.61782e-21	--	--								2198.87	5.30238e-29	9.54093e-10	5.01787e-15	9.54099e-10
2208.58	2.02733e-19	7.12024e-35	1.48283e-17	3.85524e-21	--	--								2199.51	3.31594e-29	8.81386e-10	4.57662e-15	8.81391e-10
2209.28	1.47672e-19	2.98427e-35	1.06266e-17	3.22417e-21	--	--								2200.14	2.0735e-29	8.14036e-10	4.17351e-15	8.1404e-10
2209.98	1.17801e-19	1.24436e-35	7.60306e-18	2.7011e-21	--	--								2200.78	1.29636e-29	7.51662e-10	3.80531e-15	7.51666e-10
2210.68	1.01676e-19	5.16198e-36	5.43088e-18	2.26685e-21	--	--								2201.42	8.10287e-30	6.93912e-10	3.46904e-15	6.93915e-10
2211.39	9.30135e-20	2.13035e-36	3.87295e-18	1.90571e-21	--	--								2202.06	5.06295e-30	6.40454e-10	3.162e-15	6.40457e-10
2212.09	8.83832e-20	8.74684e-37	2.75742e-18	1.60486e-21	--	--								2202.69	3.16216e-30	5.90981e-10	2.88168e-15	5.90984e-10
2212.79	8.59202e-20	3.57285e-37	1.95999e-18	1.35379e-21	--	--								2203.33	1.97399e-30	5.45207e-10	2.62579e-15	5.45209e-10
2213.49	8.46166e-20	1.45192e-37	1.3909e-18	1.14388e-21	--	--								2203.97	1.23154e-30	5.02864e-10	2.39225e-15	5.02867e-10
2214.19	8.393e-20	5.86997e-38	9.85428e-19	9.68085e-22	--	--								2204.61	7.67827e-31	4.63706e-10	2.17914e-15	4.63708e-10
2214.9	8.35701e-20	2.36098e-38	6.97018e-19	8.20585e-22	--	--								2205.24	4.78359e-31	4.27501e-10	1.9847e-15	4.27503e-10
2215.31	8.34443e-20	1.37109e-38	5.66991e-19	7.4437e-22	--	--								2205.88	2.97776e-31	3.94033e-10	1.80733e-15	3.94035e-10
2215.6	8.33825e-20	9.44743e-39	4.92213e-19	6.96607e-22	--	--								2206.52	1.85199e-31	3.63104e-10	1.64554e-15	3.63106e-10
2216.3	8.32851e-20	3.76096e-39	3.47018e-19	5.92216e-22	--	--								2207.16	1.15073e-31	3.34527e-10	1.49801e-15	3.34529e-10
2217	8.32348e-20	1.48953e-39	2.44253e-19	5.04164e-22	--	--								2207.79	7.14277e-32	3.0813e-10	1.36348e-15	3.08131e-10
2217.7	8.32089e-20	5.86897e-40	1.7164e-19	4.29768e-22	--	--								2208.43	4.42887e-32	2.83752e-10	1.24084e-15	2.83753e-10
2218.4	8.31957e-20	2.30059e-40	1.20416e-19	3.66805e-22	--	--								2209.07	2.74301e-32	2.61243e-10	1.12905e-15	2.61244e-10
2219.11	8.3189e-20	8.97185e-41	8.43416e-20	3.13434e-22	--	--								2209.71	1.69687e-32	2.40466e-10	1.02717e-15	2.40467e-10
2219.81	8.31856e-20	3.48088e-41	5.89778e-20	2.68122e-22	--	--								2210.35	1.04842e-32	2.21291e-10	9.34337e-16	2.21292e-10
2220.51	8.31839e-20	1.34357e-41	4.11741e-20	2.29595e-22	--	--								2210.98	6.46952e-33	2.036e-10	8.49759e-16	2.03601e-10
2221.21	8.3183e-20	5.15934e-42	2.86979e-20	1.96792e-22	--	--								2211.62	3.98692e-33	1.8728e-10	7.72714e-16	1.87281e-10
2221.91	8.31826e-20	1.97103e-42	1.99694e-20	1.68823e-22	--	--								2212.26	2.45367e-33	1.7223e-10	7.02543e-16	1.72231e-10
2222.61	8.31824e-20	7.49129e-43	1.3873e-20	1.44947e-22	--	--								2212.9	1.50797e-33	1.58354e-10	6.38643e-16	1.58354e-10
2223.32	8.31823e-20	2.83259e-43	9.62197e-21	1.2454e-22	--	--								2213.53	9.2546e-34	1.45562e-10	5.80463e-16	1.45563e-10
2224.02	8.31822e-20	1.06555e-43	6.66266e-21	1.07078e-22	--	--								2214.17	5.67146e-34	1.33774e-10	5.275e-16	1.33775e-10
2224.72	8.31822e-20	3.98779e-44	4.60597e-21	9.21211e-23	--	--								2214.81	3.47052e-34	1.22913e-10	4.79293e-16	1.22913e-10
2225.42	8.31822e-20	1.48475e-44	3.17895e-21	7.9297e-23	--	--								2215.45	2.12054e-34	1.12908e-10	4.35423e-16	1.12909e-10
2226.12	8.31822e-20	5.49967e-45	2.19047e-21	6.82918e-23	--	--								2216.08	1.29372e-34	1.03694e-10	3.95505e-16	1.03695e-10
2226.83	8.31822e-20	2.02668e-45	1.50688e-21	5.88398e-23	--	--								2216.72	7.88081e-35	9.52109e-11	3.5919e-16	9.52112e-11
2227.53	8.31822e-20	7.43017e-46	1.03493e-21	5.07156e-23	--	--								2217.36	4.79322e-35	8.74018e-11	3.26158e-16	8.74021e-11
2228.23	8.31822e-20	2.71004e-46	7.09629e-22	4.3728e-23	--	--								2218	2.91075e-35	8.02151e-11	2.96116e-16	8.02154e-11
2228.93	8.31822e-20	9.83371e-47	4.85783e-22	3.77142e-23	--	--								2218.63	1.76481e-35	7.36027e-11	2.68799e-16	7.3603e-11
2229.63	8.31822e-20	3.56803e-47	3.32634e-22	3.25595e-23	--	--								2219.27	1.06831e-35	6.75202e-11	2.43963e-16	6.75205e-11
2229.63	8.31822e-20	3.54996e-47	3.32003e-22	3.25356e-23	--	--								2219.91	6.45661e-36	6.19264e-11	2.21386e-16	6.19267e-11
2230.33	8.31822e-20	1.27495e-47	2.26534e-22	2.80741e-23	--	--								2220.55	3.89592e-36	5.67832e-11	2.00867e-16	5.67835e-11
2231.04	8.31822e-20	4.55541e-48	1.54316e-22	2.42286e-23	--	--								2221.18	2.34699e-36	5.20555e-11	1.82221e-16	5.20557e-11
2231.74	8.31822e-20	1.61929e-48	1.0495e-22	2.09127e-23	--	--								2221.82	1.41158e-36	4.77106e-11	1.65279e-16	4.77108e-11
2232.44	8.31822e-20	5.72649e-49	7.1259e-23	1.80526e-23	--	--								2222.46	8.47594e-37	4.37185e-11	1.49889e-16	4.37187e-11
2233.14	8.31822e-20	2.01472e-49	4.83045e-23	1.55849e-23	--	--								2223.1	5.08109e-37	4.00514e-11	1.3591e-16	4.00516e-11
2233.84	8.31822e-20	7.0519e-50	3.26908e-23	1.34552e-23	--	--								2223.74	3.04096e-37	3.66836e-11	1.23215e-16	3.66838e-11
2234.55	8.31822e-20	2.45562e-50	2.20878e-23	1.16169e-23	--	--								2224.37	1.81697e-37	3.35915e-11	1.11688e-16	3.35916e-11
2235.25	8.31822e-20	8.5071e-51	1.48994e-23	1.00297e-23	--	--								2225.01	1.08383e-37	3.0753e-11	1.01224e-16	3.07531e-11
2235.95	8.31822e-20	2.93201e-51	1.0034e-23	8.6593e-24	--	--								2225.65	6.4544e-38	2.81481e-11	9.17251e-17	2.81482e-11
2236.65	8.31822e-20	1.00534e-51	6.74639e-24	7.47584e-24	--	--								2226.29	3.8373e-38	2.5758e-11	8.31046e-17	2.57581e-11
2237.35	8.31822e-20	3.42946e-52	4.52853e-24	6.45379e-24	--	--								2226.92	2.27757e-38	2.35655e-11	7.52822e-17	2.35656e-11
2238.05	8.31822e-20	1.16386e-52	3.03481e-24	5.57107e-24	--	--								2227.56	1.34956e-38	2.15548e-11	6.81853e-17	2.15549e-11
2238.76	8.31822e-20	3.92955e-53	2.03047e-24	4.80868e-24	--	--								2228.2	7.98333e-39	1.97112e-11	6.17476e-17	1.97113e-11
2239.46	8.31822e-20	1.31992e-53	1.35628e-24	4.15022e-24	--	--								2228.84	4.71465e-39	1.80213e-11	5.59088e-17	1.80213e-11
2240.16	8.31822e-20	4.4108e-54	9.04471e-25	3.58153e-24	--	--								2229.47	2.77962e-39	1.64725e-11	5.06141e-17	1.64725e-11
2240.86	8.31822e-20	1.4664e-54	6.02182e-25	3.09039e-24	--	--								2230.11	1.63603e-39	1.50534e-11	4.58135e-17	1.50534e-11
2241.56	8.31822e-20	4.85008e-55	4.00268e-25	2.66625e-24	--	--								2230.75	9.61321e-40	1.37534e-11	4.14616e-17	1.37535e-11
2242.26	8.31822e-20	1.59592e-55	2.65621e-25	2.3e-24	--	--								2231.39	5.63916e-40	1.25629e-11	3.75172e-17	1.2563e-11
2242.97	8.31822e-20	5.22441e-56	1.75981e-25	1.98376e-24	--	--								2232.02	3.3024e-40	1.14729e-11	3.39425e-17	1.14729e-11
2243.67	8.31822e-20	1.70148e-56	1.16401e-25	1.71074e-24	--	--								2232.66	1.93069e-40	1.04751e-11	3.07036e-17	1.04751e-11
2243.95	8.31822e-20	1.08959e-56	9.87803e-26	1.61324e-24	--	--								2233.3	1.12684e-40	9.56187e-12	2.77694e-17	9.5619e-12
2244.37	8.31822e-20	5.51293e-57	7.68666e-26	1.47505e-24	--	--								2233.94	6.56572e-41	8.72632e-12	2.51115e-17	8.72634e-12
2245.07	8.31822e-20	1.77706e-57	5.06767e-26	1.27162e-24	--	--								2234.57	3.81917e-41	7.96198e-12	2.27045e-17	7.96201e-12
2258.26	8.31822e-20	3.90457e-67	1.48488e-29	7.53479e-26	--	--								2235.21	2.2178e-41	7.26296e-12	2.05248e-17	7.26298e-12
2272.58	8.31822e-20	1.64194e-78	1.12986e-33	3.21663e-27	--	--								2235.85	1.28571e-41	6.62381e-12	1.85515e-17	6.62383e-12
2286.9	8.31822e-20	8.10246e-91	4.35185e-38	1.25056e-28	--	--								2236.49	7.44096e-42	6.03955e-12	1.67652e-17	6.03956e-12
2301.21	8.31822e-20	4.69193e-104	8.48473e-43	4.42614e-30	--	--								2237.13	4.29915e-42	5.50558e-12	1.51486e-17	5.50559e-12
														2237.76	2.47972e-42	5.01769e-12	1.36856e-17	5.0177e-12
														2238.4	1.42787e-42	4.572e-12	1.23619e-17	4.57201e-12
														2239.04	8.20808e-43	4.16496e-12	1.11645e-17	4.16497e-12
														2239.68	4.71042e-43	3.79331e-12	1.00815e-17	3.79332e-12
														2240.31	2.69864e-43	3.45404e-12	9.10207e-18	3.45405e-12
														2240.95	1.54346e-43	3.1444e-12	8.21649e-18	3.14441e-12
														2241.59	8.81275e-44	2.86188e-12	7.41589e-18	2.86189e-12
														2242.23	5.02335e-44	2.60415e-12	6.69223e-18	2.60416e-12
														2242.86	2.85852e-44	2.3691e-12	6.03823e-18	2.36911e-12
														2243.5	1.62388e-44	2.15478e-12	5.44727e-18	2.15479e-12
														2244.14	9.20946e-45	1.95941e-12	4.91337e-18	1.95941e-12
														2244.78	5.21409e-45	1.78135e-12	4.43109e-18	1.78135e-12
														2245.41	2.94706e-45	1.6191e-12	3.99551e-18	1.61911e-12
														2246.05	1.6629e-45	1.4713e-12	3.60218e-18	1.47131e-12
														2246.69	9.36714e-46	1.33669e-12	3.24705e-18	1.3367e-12
														2247.33	5.26762e-46	1.21413e-12	2.92646e-18	1.21413e-12
														2247.96	2.95724e-46	1.10255e-12	2.63711e-18	1.10255e-12
														2248.6	1.65739e-46	1.001e-12	2.37599e-18	1.001e-12
														2249.24	9.27319e-47	9.086e-13	2.14038e-18	9.08602e-13
														2249.88	5.17963e-47	8.24542e-13	1.92783e-18	8.24544e-13
														2250.52	2.88824e-47	7.48093e-13	1.73611e-18	7.48094e-13
														2251.15	1.60781e-47	6.78578e-13	1.5632e-18	6.7858e-13
														2251.79	8.93511e-48	6.15384e-13	1.4073e-18	6.15386e-13
														2252.43	4.95714e-48	5.5795e-13	1.26674e-18	5.57951e-13
														2253.07	2.74554e-48	5.05762e-13	1.14003e-18	5.05763e-13
														2253.7	1.51806e-48	4.58352e-13	1.02584e-18	4.58353e-13
														2254.34	8.3795e-49	4.15292e-13	9.2294e-19	4.15293e-13
														2254.98	4.61755e-49	3.76193e-13	8.30228e-19	3.76194e-13
														2255.62	2.54021e-49	3.40699e-13	7.4671e-19	3.40699e-13
														2256.25	1.39507e-49	3.08483e-13	6.71487e-19	3.08484e-13
														2256.89	7.64864e-50	2.79251e-13	6.03745e-19	2.79252e-13
														2257.53	4.18639e-50	2.52732e-13	5.42751e-19	2.52733e-13
														2258.17	2.28749e-50	2.2868e-13	4.87841e-19	2.2868e-13
														2258.8	1.2478e-50	2.0687e-13	4.38417e-19	2.0687e-13
														2259.44	6.79513e-51	1.87098e-13	3.93937e-19	1.87098e-13
														2260.08	3.69415e-51	1.69178e-13	3.53913e-19	1.69178e-13
														2260.72	2.00492e-51	1.52939e-13	3.17905e-19	1.5294e-13
														2261.35	1.08629e-51	1.38228e-13	2.85516e-19	1.38229e-13
														2261.99	5.87569e-52	1.24904e-13	2.56385e-19	1.24904e-13
														2262.63	3.17276e-52	1.12839e-13	2.3019e-19	1.12839e-13
														2263.27	1.71034e-52	1.01916e-13	2.06638e-19	1.01916e-13
														2263.91	9.20433e-53	9.20301e-14	1.85466e-19	9.20303e-14
														2264.54	4.94501e-53	8.30842e-14	1.66437e-19	8.30843e-14
														2265.18	2.65221e-53	7.49909e-14	1.49337e-19	7.49911e-14
														2265.82	1.42009e-53	6.76708e-14	1.33972e-19	6.7671e-14
														2266.46	7.59078e-54	6.10515e-14	1.20169e-19	6.10516e-14
														2267.09	4.05064e-54	5.50672e-14	1.07771e-19	5.50673e-14
														2267.73	2.15787e-54	4.96583e-14	9.66365e-20	4.96584e-14
														2268.37	1.14761e-54	4.47706e-14	8.66387e-20	4.47707e-14
														2269.01	6.09296e-55	4.03549e-14	7.76628e-20	4.03549e-14
														2269.64	3.22944e-55	3.63665e-14	6.96058e-20	3.63665e-14
														2270.28	1.7088e-55	3.27649e-14	6.23746e-20	3.27649e-14
														2270.92	9.02655e-56	2.95133e-14	5.58858e-20	2.95134e-14
														2271.56	4.76011e-56	2.65784e-14	5.00641e-20	2.65785e-14
														2272.19	2.50598e-56	2.393e-14	4.48416e-20	2.393e-14
														2272.83	1.31706e-56	2.15406e-14	4.01576e-20	2.15407e-14
														2273.47	6.91029e-57	1.93855e-14	3.59571e-20	1.93855e-14
														2274.11	3.61954e-57	1.7442e-14	3.21908e-20	1.7442e-14
														2274.74	1.89268e-57	1.56898e-14	2.88144e-20	1.56898e-14
														2275.38	9.88018e-58	1.41105e-14	2.57881e-20	1.41105e-14
														2276.02	5.14895e-58	1.26873e-14	2.30759e-20	1.26873e-14
														2276.66	2.67878e-58	1.1405e-14	2.06457e-20	1.1405e-14
														2277.3	1.3913e-58	1.02501e-14	1.84685e-20	1.02501e-14
														2277.93	7.21394e-59	9.20998e-15	1.65182e-20	9.21e-15
														2278.57	3.73412e-59	8.27357e-15	1.47716e-20	8.27359e-15
														2279.21	1.92961e-59	7.4307e-15	1.32075e-20	7.43071e-15
														2279.85	9.95441e-60	6.67219e-15	1.18072e-20	6.6722e-15
														2280.48	5.12658e-60	5.98975e-15	1.05536e-20	5.98976e-15
														2281.12	2.63576e-60	5.37591e-15	9.43163e-21	5.37592e-15
														2281.76	1.35284e-60	4.82388e-15	8.4276e-21	4.82389e-15
														2282.4	6.93197e-61	4.32757e-15	7.52925e-21	4.32757e-15
														2283.03	3.54593e-61	3.88144e-15	6.72559e-21	3.88145e-15
														2283.67	1.8108e-61	3.48052e-15	6.00675e-21	3.48052e-15
														2284.31	9.23154e-62	3.12031e-15	5.36389e-21	3.12031e-15
														2284.95	4.69834e-62	2.79674e-15	4.78907e-21	2.79675e-15
														2285.58	2.38715e-62	2.50617e-15	4.27516e-21	2.50617e-15
														2286.22	1.21083e-62	2.24528e-15	3.8158e-21	2.24528e-15
														2286.86	6.13124e-63	2.01109e-15	3.40525e-21	2.01109e-15
														2287.5	3.09942e-63	1.80092e-15	3.03838e-21	1.80093e-15
														2288.13	1.56415e-63	1.61236e-15	2.71061e-21	1.61236e-15
														2288.77	7.88027e-64	1.44321e-15	2.41781e-21	1.44321e-15
														2289.41	3.96341e-64	1.29151e-15	2.1563e-21	1.29151e-15
														2290.05	1.99005e-64	1.1555e-15	1.92277e-21	1.1555e-15
														2290.69	9.97523e-65	1.03358e-15	1.71425e-21	1.03358e-15
														2291.32	4.99169e-65	9.24317e-16	1.52811e-21	9.24319e-16
														2291.96	2.49366e-65	8.26417e-16	1.36196e-21	8.26419e-16
														2292.6	1.24364e-65	7.3872e-16	1.21368e-21	7.38721e-16
														2293.24	6.19178e-66	6.6018e-16	1.08137e-21	6.60181e-16
														2293.87	3.07753e-66	5.89857e-16	9.63334e-22	5.89858e-16
														2294.51	1.52705e-66	5.26907e-16	8.58044e-22	5.26908e-16
														2295.15	7.56435e-67	4.70568e-16	7.6414e-22	4.70569e-16
														2295.79	3.74072e-67	4.20159e-16	6.80405e-22	4.2016e-16
														2296.42	1.84673e-67	3.75065e-16	6.05749e-22	3.75066e-16
														2297.06	9.1016e-68	3.34735e-16	5.39198e-22	3.34736e-16
														2297.7	4.47814e-68	2.98675e-16	4.79883e-22	2.98675e-16
														2298.34	2.19959e-68	2.66439e-16	4.27024e-22	2.6644e-16
														2298.97	1.07858e-68	2.37629e-16	3.79927e-22	2.37629e-16
														2299.61	5.27994e-69	2.11886e-16	3.37971e-22	2.11887e-16
														2300.25	2.5803e-69	1.8889e-16	3.006e-22	1.8889e-16
														2300.89	1.25886e-69	1.68351e-16	2.67319e-22	1.68351e-16

## Sheet: Fig.5
fig.5a				fig.5b
H2/C2H2 = 1/1	fcc	B2			B2		fcc
1.45	2.65402	32.4872		0.5	3.98e-05	0.5	3.15e-06
2.41667	3.42374	33.7002		1	7.27e-05	1	5.41e-06
3.38333	3.94031	34.4883		1.5	9.31e-05	1.5	9.73e-06
4.35	4.3113	34.8648		2	0.000138	2	1.35e-05
5.31667	4.62416	35.1138
6.28333	4.97901	35.369
7.25	5.32835	35.5098
8.21667	5.57931	35.4669
9.18333	5.70092	35.5237
10.15	5.83452	35.4991
11.1167	5.91471	35.6105
12.0833	6.03904	35.6383
13.05	6.09723	35.6923
14.0167	6.19277	35.8255
14.9833	6.27284	35.8328
15.95	6.35501	35.8137
16.9167	6.54243	35.7046
17.8833	6.59006	35.7733
18.85	6.65398	35.7812
19.8167	6.73162	35.7692
20.7833	6.86012	35.7554
21.75	6.86354	35.9175
22.7167	6.92163	35.9185
23.6833	6.98366	35.8516
H2/C2H2 = 2/1	fcc	B2
1.45	6.29627	93.9857
2.41667	8.68809	94.1167
3.38333	10.0504	93.7479
4.35	10.9361	93.2643
5.31667	11.7686	93.0238
6.28333	12.3932	92.6987
7.25	12.9187	92.4949
8.21667	13.4424	92.3305
9.18333	13.9365	92.3276
10.15	14.3702	91.9961
11.1167	14.7934	91.8513
12.0833	15.1847	91.2582
13.05	15.4885	91.0716
14.0167	15.7774	90.9172
14.9833	15.8581	90.9639
15.95	15.8743	90.8031
16.9167	16.0447	90.7863
17.8833	16.1056	90.6879
18.85	16.4679	90.4808
19.8167	16.9508	90.0818
20.7833	16.9771	89.829
21.75	16.9538	89.4741
22.7167	17.0815	89.3265
23.6833	17.0541	89.2685

## Sheet: Fig.6
fig.6a					fig.6b							fig.6c
													H2/B2(110)					TS/B2(110)					H/B2(110)					H2/fcc(111)					TS/fcc(111)					H/fcc(111)
	Adsorption Energy	Adsorption Energy			Reaction Coordinate	Energy			Linking				-pCOHP	E-EF	-pCOHP	E-EF		-pCOHP	E-EF	-pCOHP	E-EF		-pCOHP	E-EF	-pCOHP	E-EF		-pCOHP	E-EF	-pCOHP	E-EF		-pCOHP	E-EF	-pCOHP	E-EF		-pCOHP	E-EF	-pCOHP	E-EF
	eV	eV				eV								eV		eV			eV		eV			eV		eV			eV		eV			eV		eV			eV		eV
	B2(110)	fcc(111)				B2(110)	fcc(111)		B2(110)	fcc(111)				H50-H49		H50-Pd44			H50-H49		H49-Pd44			H49-Pd43		H49-Cu21			H17-H18		H17-Pd15			H17-H18		H18-Pd15			H17-Pd15		H17-Cu8
1	-0.26	-0.1	H2		0	0	0						-Col(A)		-Col(A)			-Col(A)		-Col(A)			-Col(A)		-Col(A)			-Col(A)		-Col(A)			-Col(A)		-Col(A)			-Col(A)		-Col(A)
2	-0.53	-0.38	H		1	0	0	1	0	0			0	-10.0251	0	-10.0251		0	-10.0251	0	-10.0251		0	-10.0251	0	-10.0251		0	-10.0251	0	-10.0251		0	-10.0251	0	-10.0251		0	-10.0251	0	-10.0251
								3	-0.26	-0.10297			0	-9.97494	0	-9.97494		0	-9.97494	0	-9.97494		0	-9.97494	0	-9.97494		0	-9.97494	0	-9.97494		0	-9.97494	0	-9.97494		0	-9.97494	0	-9.97494
					3	-0.26	-0.10297						0	-9.92481	0	-9.92481		0	-9.92481	0	-9.92481		0	-9.92481	0	-9.92481		0	-9.92481	0	-9.92481		0	-9.92481	0	-9.92481		0	-9.92481	0	-9.92481
					4	-0.26	-0.10297	4	-0.26	-0.10297			0	-9.87469	0	-9.87469		0	-9.87469	0	-9.87469		0	-9.87469	0	-9.87469		0	-9.87469	0	-9.87469		0	-9.87469	0	-9.87469		0	-9.87469	0	-9.87469
	with zpe	with zpe						6	-0.23	-0.06153			0	-9.82456	0	-9.82456		0	-9.82456	0	-9.82456		0	-9.82456	0	-9.82456		0	-9.82456	0	-9.82456		0	-9.82456	0	-9.82456		0	-9.82456	0	-9.82456
					6	-0.23	-0.06153						0	-9.77444	0	-9.77444		0	-9.77444	0	-9.77444		0	-9.77444	0	-9.77444		0	-9.77444	0	-9.77444		0	-9.77444	0	-9.77444		0	-9.77444	0	-9.77444
					7	-0.23	-0.06153	7	-0.23	-0.06153			0	-9.72431	0	-9.72431		0	-9.72431	0	-9.72431		0	-9.72431	0	-9.72431		0	-9.72431	0	-9.72431		0	-9.72431	0	-9.72431		0	-9.72431	0	-9.72431
								9	-1.06	-0.76			0	-9.67419	0	-9.67419		0	-9.67419	0	-9.67419		0	-9.67419	0	-9.67419		0	-9.67419	0	-9.67419		0	-9.67419	0	-9.67419		0	-9.67419	0	-9.67419
					9	-1.06	-0.76						0	-9.62406	0	-9.62406		0	-9.62406	0	-9.62406		0	-9.62406	0	-9.62406		0	-9.62406	0	-9.62406		0	-9.62406	0	-9.62406		0	-9.62406	0	-9.62406
					10	-1.06	-0.76						0	-9.57393	0	-9.57393		0	-9.57393	0	-9.57393		0	-9.57393	0	-9.57393		0	-9.57393	0	-9.57393		0	-9.57393	0	-9.57393		0	-9.57393	0	-9.57393
													0	-9.52381	0	-9.52381		0	-9.52381	0	-9.52381		0	-9.52381	0	-9.52381		0	-9.52381	0	-9.52381		0	-9.52381	0	-9.52381		0	-9.52381	0	-9.52381
													0	-9.47368	0	-9.47368		0	-9.47368	0	-9.47368		0	-9.47368	0	-9.47368		0	-9.47368	0	-9.47368		0	-9.47368	0	-9.47368		0	-9.47368	0	-9.47368
													0	-9.42356	0	-9.42356		0	-9.42356	0	-9.42356		0	-9.42356	0	-9.42356		0	-9.42356	0	-9.42356		0	-9.42356	0	-9.42356		0	-9.42356	0	-9.42356
													0	-9.37343	0	-9.37343		0	-9.37343	0	-9.37343		0	-9.37343	0	-9.37343		0	-9.37343	0	-9.37343		0	-9.37343	0	-9.37343		0	-9.37343	0	-9.37343
													0	-9.32331	0	-9.32331		0	-9.32331	0	-9.32331		0	-9.32331	0	-9.32331		0	-9.32331	0	-9.32331		0	-9.32331	0	-9.32331		0	-9.32331	0	-9.32331
													0	-9.27318	0	-9.27318		0	-9.27318	0	-9.27318		0	-9.27318	0	-9.27318		0	-9.27318	0	-9.27318		0	-9.27318	0	-9.27318		0	-9.27318	0	-9.27318
													0	-9.22306	0	-9.22306		0	-9.22306	0	-9.22306		0	-9.22306	0	-9.22306		0	-9.22306	0	-9.22306		0	-9.22306	0	-9.22306		0	-9.22306	0	-9.22306
													0	-9.17293	0	-9.17293		0	-9.17293	0	-9.17293		0	-9.17293	0	-9.17293		0	-9.17293	0	-9.17293		0	-9.17293	0	-9.17293		0	-9.17293	0	-9.17293
													0	-9.12281	0	-9.12281		0	-9.12281	0	-9.12281		0	-9.12281	0	-9.12281		0	-9.12281	0	-9.12281		0	-9.12281	0	-9.12281		0	-9.12281	0	-9.12281
													0	-9.07268	0	-9.07268		0	-9.07268	0	-9.07268		0	-9.07268	0	-9.07268		0	-9.07268	0	-9.07268		0	-9.07268	0	-9.07268		0	-9.07268	0	-9.07268
													0	-9.02256	0	-9.02256		0	-9.02256	0	-9.02256		0	-9.02256	0	-9.02256		0	-9.02256	0	-9.02256		0	-9.02256	0	-9.02256		0	-9.02256	0	-9.02256
													0	-8.97243	0	-8.97243		0	-8.97243	0	-8.97243		0	-8.97243	0	-8.97243		0	-8.97243	0	-8.97243		0	-8.97243	0	-8.97243		0	-8.97243	0	-8.97243
													0	-8.92231	0	-8.92231		0	-8.92231	0	-8.92231		0	-8.92231	0	-8.92231		0	-8.92231	0	-8.92231		0	-8.92231	0	-8.92231		0	-8.92231	0	-8.92231
													0	-8.87218	0	-8.87218		0	-8.87218	0	-8.87218		0	-8.87218	0	-8.87218		1e-05	-8.87218	0	-8.87218		0	-8.87218	0	-8.87218		0	-8.87218	0	-8.87218
													0	-8.82206	0	-8.82206		0	-8.82206	0	-8.82206		0	-8.82206	0	-8.82206		4e-05	-8.82206	1e-05	-8.82206		0	-8.82206	0	-8.82206		0	-8.82206	0	-8.82206
													1e-05	-8.77193	0	-8.77193		0	-8.77193	0	-8.77193		0	-8.77193	0	-8.77193		0.0002	-8.77193	5e-05	-8.77193		0	-8.77193	0	-8.77193		0	-8.77193	0	-8.77193
													4e-05	-8.7218	1e-05	-8.7218		0	-8.7218	0	-8.7218		0	-8.7218	0	-8.7218		0.00093	-8.7218	0.00025	-8.7218		0	-8.7218	0	-8.7218		0	-8.7218	0	-8.7218
													0.00021	-8.67168	6e-05	-8.67168		0	-8.67168	0	-8.67168		0	-8.67168	0	-8.67168		0.00394	-8.67168	0.00107	-8.67168		0	-8.67168	0	-8.67168		0	-8.67168	0	-8.67168
													0.00104	-8.62155	0.00031	-8.62155		0	-8.62155	0	-8.62155		0	-8.62155	0	-8.62155		0.01482	-8.62155	0.004	-8.62155		0	-8.62155	0	-8.62155		0	-8.62155	0	-8.62155
													0.00449	-8.57143	0.00135	-8.57143		0	-8.57143	0	-8.57143		0	-8.57143	0	-8.57143		0.04946	-8.57143	0.01332	-8.57143		0	-8.57143	0	-8.57143		0	-8.57143	0	-8.57143
													0.01713	-8.5213	0.00515	-8.5213		1e-05	-8.5213	0	-8.5213		0	-8.5213	0	-8.5213		0.14668	-8.5213	0.0394	-8.5213		0	-8.5213	0	-8.5213		0	-8.5213	0	-8.5213
													0.05775	-8.47118	0.01736	-8.47118		3e-05	-8.47118	2e-05	-8.47118		0	-8.47118	0	-8.47118		0.38641	-8.47118	0.10355	-8.47118		2e-05	-8.47118	1e-05	-8.47118		0	-8.47118	0	-8.47118
													0.17194	-8.42105	0.05168	-8.42105		0.00017	-8.42105	9e-05	-8.42105		0	-8.42105	0	-8.42105		0.90427	-8.42105	0.24175	-8.42105		8e-05	-8.42105	5e-05	-8.42105		0	-8.42105	0	-8.42105
													0.45208	-8.37093	0.13588	-8.37093		0.00081	-8.37093	0.00044	-8.37093		0	-8.37093	0	-8.37093		1.87958	-8.37093	0.50131	-8.37093		0.0003	-8.37093	0.00021	-8.37093		0	-8.37093	0	-8.37093
													1.04965	-8.3208	0.31548	-8.3208		0.00338	-8.3208	0.00185	-8.3208		0	-8.3208	0	-8.3208		3.46944	-8.3208	0.92319	-8.3208		0.00106	-8.3208	0.00075	-8.3208		0	-8.3208	0	-8.3208
													2.15217	-8.27068	0.64684	-8.27068		0.01244	-8.27068	0.0068	-8.27068		0	-8.27068	0	-8.27068		5.686	-8.27068	1.50959	-8.27068		0.00333	-8.27068	0.00237	-8.27068		0	-8.27068	0	-8.27068
													3.89686	-8.22055	1.1712	-8.22055		0.0404	-8.22055	0.02208	-8.22055		0	-8.22055	0	-8.22055		8.27186	-8.22055	2.1913	-8.22055		0.0094	-8.22055	0.00669	-8.22055		0	-8.22055	0	-8.22055
													6.2311	-8.17043	1.87272	-8.17043		0.11592	-8.17043	0.06335	-8.17043		0	-8.17043	0	-8.17043		10.6792	-8.17043	2.82307	-8.17043		0.02388	-8.17043	0.01695	-8.17043		0	-8.17043	0	-8.17043
													8.79889	-8.1203	2.64441	-8.1203		0.29388	-8.1203	0.16061	-8.1203		0	-8.1203	0	-8.1203		12.2319	-8.1203	3.227	-8.1203		0.05471	-8.1203	0.03873	-8.1203		0	-8.1203	0	-8.1203
													10.9725	-8.07018	3.29763	-8.07018		0.6583	-8.07018	0.35979	-8.07018		0	-8.07018	0	-8.07018		12.4266	-8.07018	3.27205	-8.07018		0.11353	-8.07018	0.08013	-8.07018		0	-8.07018	0	-8.07018
													12.0838	-8.02005	3.63155	-8.02005		1.30293	-8.02005	0.71217	-8.02005		0	-8.02005	0	-8.02005		11.194	-8.02005	2.94211	-8.02005		0.2146	-8.02005	0.15092	-8.02005		1e-05	-8.02005	1e-05	-8.02005
													11.7522	-7.96992	3.53183	-7.96992		2.27859	-7.96992	1.24555	-7.96992		0	-7.96992	0	-7.96992		8.9387	-7.96992	2.3453	-7.96992		0.3723	-7.96992	0.26064	-7.96992		4e-05	-7.96992	4e-05	-7.96992
													10.0937	-7.9198	3.03338	-7.9198		3.52098	-7.9198	1.92484	-7.9198		0	-7.9198	0	-7.9198		6.32558	-7.9198	1.65698	-7.9198		0.59815	-7.9198	0.41641	-7.9198		0.00015	-7.9198	0.00012	-7.9198
													7.65601	-7.86967	2.30075	-7.86967		4.80745	-7.86967	2.62832	-7.86967		0	-7.86967	0	-7.86967		3.96594	-7.86967	1.03728	-7.86967		0.89884	-7.86967	0.62154	-7.86967		0.00046	-7.86967	0.00038	-7.86967
													5.12823	-7.81955	1.54109	-7.81955		5.79989	-7.81955	3.17113	-7.81955		0	-7.81955	0	-7.81955		2.20243	-7.81955	0.57521	-7.81955		1.27551	-7.81955	0.87514	-7.81955		0.00126	-7.81955	0.00104	-7.81955
													3.03351	-7.76942	0.91159	-7.76942		6.1827	-7.76942	3.38068	-7.76942		0	-7.76942	0	-7.76942		1.08308	-7.76942	0.28249	-7.76942		1.72201	-7.76942	1.17136	-7.76942		0.00313	-7.76942	0.0026	-7.76942
													1.58464	-7.7193	0.47619	-7.7193		5.82357	-7.7193	3.18452	-7.7193		0	-7.7193	0	-7.7193		0.47157	-7.7193	0.12283	-7.7193		2.22006	-7.7193	1.49671	-7.7193		0.00708	-7.7193	0.00588	-7.7193
													0.731	-7.66917	0.21966	-7.66917		4.84673	-7.66917	2.65053	-7.66917		0	-7.66917	0	-7.66917		0.18182	-7.66917	0.04729	-7.66917		2.73191	-7.66917	1.82564	-7.66917		0.0146	-7.66917	0.01212	-7.66917
													0.29779	-7.61905	0.08948	-7.61905		3.56413	-7.61905	1.94924	-7.61905		2e-05	-7.61905	2e-05	-7.61905		0.06228	-7.61905	0.01612	-7.61905		3.19535	-7.61905	2.11772	-7.61905		0.02746	-7.61905	0.02281	-7.61905
													0.10713	-7.56892	0.03219	-7.56892		2.3158	-7.56892	1.2666	-7.56892		9e-05	-7.56892	8e-05	-7.56892		0.01956	-7.56892	0.00491	-7.56892		3.52854	-7.56892	2.32106	-7.56892		0.04714	-7.56892	0.03915	-7.56892
													0.03403	-7.5188	0.01023	-7.5188		1.32949	-7.5188	0.72719	-7.5188		0.00035	-7.5188	0.00028	-7.5188		0.00714	-7.5188	0.00142	-7.5188		3.6491	-7.5188	2.38457	-7.5188		0.07378	-7.5188	0.06126	-7.5188
													0.00956	-7.46867	0.00287	-7.46867		0.67438	-7.46867	0.36888	-7.46867		0.00116	-7.46867	0.00093	-7.46867		0.00599	-7.46867	0.00057	-7.46867		3.5044	-7.46867	2.27703	-7.46867		0.10531	-7.46867	0.08741	-7.46867
													0.00243	-7.41855	0.00071	-7.41855		0.3023	-7.41855	0.16535	-7.41855		0.0034	-7.41855	0.00272	-7.41855		0.01006	-7.41855	0.00058	-7.41855		3.1001	-7.41855	2.00452	-7.41855		0.13763	-7.41855	0.11414	-7.41855
													0.00074	-7.36842	0.00016	-7.36842		0.11996	-7.36842	0.06557	-7.36842		0.00879	-7.36842	0.00704	-7.36842		0.01824	-7.36842	0.00091	-7.36842		2.50876	-7.36842	1.61508	-7.36842		0.16653	-7.36842	0.13788	-7.36842
													0.00079	-7.3183	5e-05	-7.3183		0.04279	-7.3183	0.02323	-7.3183		0.02021	-7.3183	0.01619	-7.3183		0.03081	-7.3183	0.00144	-7.3183		1.84843	-7.3183	1.18452	-7.3183		0.19077	-7.3183	0.15749	-7.3183
													0.0019	-7.26817	7e-05	-7.26817		0.01557	-7.26817	0.008	-7.26817		0.04148	-7.26817	0.03322	-7.26817		0.04761	-7.26817	0.00208	-7.26817		1.23979	-7.26817	0.78916	-7.26817		0.21393	-7.26817	0.17583	-7.26817
													0.00456	-7.21805	0.00016	-7.21805		0.01014	-7.21805	0.00424	-7.21805		0.07654	-7.21805	0.06125	-7.21805		0.06714	-7.21805	0.00275	-7.21805		0.76522	-7.21805	0.48033	-7.21805		0.24289	-7.21805	0.19858	-7.21805
													0.00977	-7.16792	0.00033	-7.16792		0.01548	-7.16792	0.00556	-7.16792		0.12835	-7.16792	0.10261	-7.16792		0.08625	-7.16792	0.00331	-7.16792		0.45101	-7.16792	0.27377	-7.16792		0.28302	-7.16792	0.23027	-7.16792
													0.01853	-7.11779	0.00062	-7.11779		0.02886	-7.11779	0.01009	-7.11779		0.19863	-7.11779	0.1585	-7.11779		0.10094	-7.11779	0.00358	-7.11779		0.27648	-7.11779	0.15599	-7.11779		0.33347	-7.11779	0.27029	-7.11779
													0.03122	-7.06767	0.00102	-7.06767		0.04992	-7.06767	0.01736	-7.06767		0.2889	-7.06767	0.22993	-7.06767		0.10811	-7.06767	0.00344	-7.06767		0.19776	-7.06767	0.09948	-7.06767		0.38681	-7.06767	0.31244	-7.06767
													0.04686	-7.01754	0.00148	-7.01754		0.07727	-7.01754	0.02678	-7.01754		0.40173	-7.01754	0.31867	-7.01754		0.10742	-7.01754	0.00282	-7.01754		0.17052	-7.01754	0.07685	-7.01754		0.4345	-7.01754	0.3492	-7.01754
													0.06315	-6.96742	0.00187	-6.96742		0.10719	-6.96742	0.03695	-6.96742		0.5395	-6.96742	0.42638	-6.96742		0.10179	-6.96742	0.00176	-6.96742		0.16322	-6.96742	0.06856	-6.96742		0.47539	-6.96742	0.37853	-6.96742
													0.07738	-6.91729	0.00203	-6.91729		0.13456	-6.91729	0.04598	-6.91729		0.69965	-6.91729	0.55096	-6.91729		0.09583	-6.91729	0.00039	-6.91729		0.16	-6.91729	0.06428	-6.91729		0.52153	-6.91729	0.40884	-6.91729
													0.08789	-6.86717	0.00182	-6.86717		0.15517	-6.86717	0.0523	-6.86717		0.87001	-6.86717	0.68292	-6.86717		0.09313	-6.86717	-0.0011	-6.86717		0.15688	-6.86717	0.06058	-6.86717		0.59599	-6.86717	0.45772	-6.86717
													0.09486	-6.81704	0.00121	-6.81704		0.16771	-6.81704	0.05539	-6.81704		1.02972	-6.81704	0.806	-6.81704		0.09423	-6.81704	-0.00251	-6.81704		0.1551	-6.81704	0.0574	-6.81704		0.72198	-6.81704	0.54394	-6.81704
													0.09959	-6.76692	0.00032	-6.76692		0.17348	-6.76692	0.05581	-6.76692		1.15822	-6.76692	0.90403	-6.76692		0.09664	-6.76692	-0.00368	-6.76692		0.15534	-6.76692	0.05509	-6.76692		0.90872	-6.76692	0.67636	-6.76692
													0.10282	-6.71679	-0.00067	-6.71679		0.17419	-6.71679	0.05442	-6.71679		1.24788	-6.71679	0.97042	-6.71679		0.09662	-6.71679	-0.00445	-6.71679		0.15531	-6.71679	0.05308	-6.71679		1.14337	-6.71679	0.84712	-6.71679
													0.10379	-6.66667	-0.00156	-6.66667		0.17008	-6.66667	0.05159	-6.66667		1.31216	-6.66667	1.01451	-6.66667		0.09143	-6.66667	-0.00475	-6.66667		0.15087	-6.66667	0.05008	-6.66667		1.39591	-6.66667	1.03438	-6.66667
													0.10088	-6.61654	-0.00225	-6.61654		0.16018	-6.61654	0.04724	-6.61654		1.38274	-6.61654	1.0595	-6.61654		0.08068	-6.61654	-0.00462	-6.61654		0.13901	-6.61654	0.04503	-6.61654		1.63374	-6.61654	1.21296	-6.61654
													0.09342	-6.56642	-0.00274	-6.56642		0.14435	-6.56642	0.04132	-6.56642		1.49362	-6.56642	1.13084	-6.56642		0.06643	-6.56642	-0.00423	-6.56642		0.1201	-6.56642	0.03792	-6.56642		1.83433	-6.56642	1.36432	-6.56642
													0.08267	-6.51629	-0.00313	-6.51629		0.12465	-6.51629	0.03434	-6.51629		1.65691	-6.51629	1.23853	-6.51629		0.05232	-6.51629	-0.00389	-6.51629		0.09813	-6.51629	0.02978	-6.51629		1.98533	-6.51629	1.47786	-6.51629
													0.0713	-6.46617	-0.00352	-6.46617		0.10479	-6.46617	0.02728	-6.46617		1.84426	-6.46617	1.36324	-6.46617		0.04217	-6.46617	-0.00397	-6.46617		0.07882	-6.46617	0.0222	-6.46617		2.07425	-6.46617	1.54387	-6.46617
													0.06187	-6.41604	-0.00402	-6.41604		0.08822	-6.41604	0.0211	-6.41604		1.99072	-6.41604	1.45874	-6.41604		0.03858	-6.41604	-0.00474	-6.41604		0.06703	-6.41604	0.01654	-6.41604		2.08101	-6.41604	1.54787	-6.41604
													0.05573	-6.36591	-0.00468	-6.36591		0.07674	-6.36591	0.01628	-6.36591		2.02589	-6.36591	1.47418	-6.36591		0.04207	-6.36591	-0.00621	-6.36591		0.06453	-6.36591	0.0134	-6.36591		1.98494	-6.36591	1.47478	-6.36591
													0.05295	-6.31579	-0.0055	-6.31579		0.07037	-6.31579	0.01285	-6.31579		1.91481	-6.31579	1.38393	-6.31579		0.05096	-6.31579	-0.0081	-6.31579		0.06947	-6.31579	0.01256	-6.31579		1.78298	-6.31579	1.32175	-6.31579
													0.0528	-6.26566	-0.00646	-6.26566		0.06799	-6.26566	0.01054	-6.26566		1.67934	-6.26566	1.20348	-6.26566		0.06228	-6.26566	-0.00996	-6.26566		0.07762	-6.26566	0.01332	-6.26566		1.50308	-6.26566	1.10835	-6.26566
													0.05422	-6.21554	-0.00748	-6.21554		0.068	-6.21554	0.00904	-6.21554		1.38411	-6.21554	0.97977	-6.21554		0.07315	-6.21554	-0.01133	-6.21554		0.08483	-6.21554	0.01504	-6.21554		1.19852	-6.21554	0.87326	-6.21554
													0.05606	-6.16541	-0.00844	-6.16541		0.06873	-6.16541	0.00804	-6.16541		1.09929	-6.16541	0.76455	-6.16541		0.08204	-6.16541	-0.01204	-6.16541		0.08925	-6.16541	0.01757	-6.16541		0.92471	-6.16541	0.65814	-6.16541
													0.05741	-6.11529	-0.00925	-6.11529		0.06887	-6.11529	0.00733	-6.11529		0.86785	-6.11529	0.59033	-6.11529		0.08882	-6.11529	-0.01218	-6.11529		0.09179	-6.11529	0.02128	-6.11529		0.71478	-6.11529	0.48968	-6.11529
													0.05787	-6.06516	-0.00985	-6.06516		0.06791	-6.06516	0.00698	-6.06516		0.69678	-6.06516	0.46332	-6.06516		0.09375	-6.06516	-0.012	-6.06516		0.09463	-6.06516	0.0266	-6.06516		0.57066	-6.06516	0.37212	-6.06516
													0.05768	-6.01504	-0.01023	-6.01504		0.06628	-6.01504	0.0074	-6.01504		0.57031	-6.01504	0.37226	-6.01504		0.09652	-6.01504	-0.01168	-6.01504		0.09913	-6.01504	0.03341	-6.01504		0.47288	-6.01504	0.29308	-6.01504
													0.05742	-5.96491	-0.01039	-5.96491		0.06496	-5.96491	0.00933	-5.96491		0.46937	-5.96491	0.30243	-5.96491		0.09625	-5.96491	-0.01125	-5.96491		0.10462	-5.96491	0.04078	-5.96491		0.39859	-5.96491	0.23595	-5.96491
													0.0576	-5.91479	-0.01031	-5.91479		0.0649	-5.91479	0.01351	-5.91479		0.38312	-5.91479	0.24454	-5.91479		0.09272	-5.91479	-0.0108	-5.91479		0.10912	-5.91479	0.04733	-5.91479		0.33427	-5.91479	0.18924	-5.91479
													0.0584	-5.86466	-0.00997	-5.86466		0.06664	-5.86466	0.02022	-5.86466		0.30953	-5.86466	0.19574	-5.86466		0.08742	-5.86466	-0.01059	-5.86466		0.1112	-5.86466	0.05203	-5.86466		0.27771	-5.86466	0.14888	-5.86466
													0.05982	-5.81454	-0.0095	-5.81454		0.07017	-5.81454	0.02891	-5.81454		0.25043	-5.81454	0.15634	-5.81454		0.08325	-5.81454	-0.01101	-5.81454		0.11126	-5.81454	0.05481	-5.81454		0.23256	-5.81454	0.11531	-5.81454
													0.06199	-5.76441	-0.00921	-5.76441		0.07518	-5.76441	0.03832	-5.76441		0.20758	-5.76441	0.12661	-5.76441		0.08274	-5.76441	-0.01242	-5.76441		0.11111	-5.76441	0.05645	-5.76441		0.20232	-5.76441	0.08976	-5.76441
													0.06536	-5.71429	-0.00951	-5.71429		0.08141	-5.71429	0.04708	-5.71429		0.18163	-5.71429	0.10589	-5.71429		0.08629	-5.71429	-0.01481	-5.71429		0.11223	-5.71429	0.05777	-5.71429		0.18732	-5.71429	0.07226	-5.71429
													0.07052	-5.66416	-0.01074	-5.66416		0.08875	-5.66416	0.05435	-5.66416		0.17243	-5.66416	0.09305	-5.66416		0.09174	-5.66416	-0.01774	-5.66416		0.11408	-5.66416	0.05889	-5.66416		0.18492	-5.66416	0.06153	-5.66416
													0.07774	-5.61404	-0.01295	-5.61404		0.09703	-5.61404	0.06	-5.61404		0.17868	-5.61404	0.08714	-5.61404		0.09555	-5.61404	-0.02042	-5.61404		0.11415	-5.61404	0.05937	-5.61404		0.19098	-5.61404	0.05562	-5.61404
													0.0862	-5.56391	-0.01582	-5.56391		0.10542	-5.56391	0.06404	-5.56391		0.19706	-5.56391	0.08734	-5.56391		0.09481	-5.56391	-0.0221	-5.56391		0.10953	-5.56391	0.05942	-5.56391		0.2011	-5.56391	0.05259	-5.56391
													0.09397	-5.51378	-0.01872	-5.51378		0.11218	-5.51378	0.06612	-5.51378		0.22183	-5.51378	0.09241	-5.51378		0.08874	-5.51378	-0.02239	-5.51378		0.09888	-5.51378	0.06128	-5.51378		0.21082	-5.51378	0.05074	-5.51378
													0.09861	-5.46366	-0.021	-5.46366		0.11508	-5.46366	0.06561	-5.46366		0.24551	-5.46366	0.10012	-5.46366		0.07909	-5.46366	-0.02149	-5.46366		0.08331	-5.46366	0.07003	-5.46366		0.21568	-5.46366	0.04858	-5.46366
													0.09849	-5.41353	-0.02219	-5.41353		0.1126	-5.41353	0.06233	-5.41353		0.26065	-5.41353	0.10707	-5.41353		0.06914	-5.41353	-0.02008	-5.41353		0.06535	-5.41353	0.09306	-5.41353		0.21191	-5.41353	0.04491	-5.41353
													0.09367	-5.36341	-0.02223	-5.36341		0.10484	-5.36341	0.05726	-5.36341		0.26197	-5.36341	0.10958	-5.36341		0.06193	-5.36341	-0.01893	-5.36341		0.04702	-5.36341	0.13843	-5.36341		0.19807	-5.36341	0.0391	-5.36341
													0.08577	-5.31328	-0.0214	-5.31328		0.09356	-5.31328	0.05237	-5.31328		0.2481	-5.31328	0.10509	-5.31328		0.05878	-5.31328	-0.01848	-5.31328		0.02821	-5.31328	0.21276	-5.31328		0.1764	-5.31328	0.03136	-5.31328
													0.07711	-5.26316	-0.02021	-5.26316		0.08125	-5.26316	0.04987	-5.26316		0.22221	-5.26316	0.09335	-5.26316		0.05881	-5.26316	-0.01869	-5.26316		0.00643	-5.26316	0.31944	-5.26316		0.15232	-5.26316	0.02269	-5.26316
													0.06975	-5.21303	-0.01916	-5.21303		0.06998	-5.21303	0.05145	-5.21303		0.19083	-5.21303	0.07652	-5.21303		0.05988	-5.21303	-0.01917	-5.21303		-0.02172	-5.21303	0.45766	-5.21303		0.13194	-5.21303	0.01432	-5.21303
													0.06488	-5.16291	-0.01864	-5.16291		0.0607	-5.16291	0.05801	-5.16291		0.16124	-5.16291	0.05812	-5.16291		0.06004	-5.16291	-0.0196	-5.16291		-0.05849	-5.16291	0.62174	-5.16291		0.11898	-5.16291	0.00712	-5.16291
													0.06278	-5.11278	-0.01888	-5.11278		0.05297	-5.11278	0.07	-5.11278		0.13867	-5.11278	0.04159	-5.11278		0.05855	-5.11278	-0.01992	-5.11278		-0.10316	-5.11278	0.80026	-5.11278		0.11315	-5.11278	0.00124	-5.11278
													0.06295	-5.06266	-0.01986	-5.06266		0.04518	-5.06266	0.08804	-5.06266		0.12461	-5.06266	0.02918	-5.06266		0.05591	-5.06266	-0.02029	-5.06266		-0.15171	-5.06266	0.97547	-5.06266		0.11106	-5.06266	-0.00381	-5.06266
													0.06433	-5.01253	-0.02137	-5.01253		0.03496	-5.01253	0.11352	-5.01253		0.1171	-5.01253	0.02151	-5.01253		0.05299	-5.01253	-0.02085	-5.01253		-0.19795	-5.01253	1.1248	-5.01253		0.1087	-5.01253	-0.00877	-5.01253
													0.06565	-4.96241	-0.02304	-4.96241		0.01978	-4.96241	0.14899	-4.96241		0.11236	-4.96241	0.01766	-4.96241		0.0504	-4.96241	-0.02153	-4.96241		-0.23592	-4.96241	1.22653	-4.96241		0.10382	-4.96241	-0.01417	-4.96241
													0.06584	-4.91228	-0.02449	-4.91228		-0.00238	-4.91228	0.19795	-4.91228		0.10684	-4.91228	0.01571	-4.91228		0.04829	-4.91228	-0.02216	-4.91228		-0.26256	-4.91228	1.26853	-4.91228		0.09679	-4.91228	-0.02021	-4.91228
													0.06439	-4.86216	-0.02548	-4.86216		-0.03247	-4.86216	0.26379	-4.86216		0.0987	-4.86216	0.0136	-4.86216		0.04661	-4.86216	-0.02258	-4.86216		-0.27913	-4.86216	1.25499	-4.86216		0.08982	-4.86216	-0.02679	-4.86216
													0.06161	-4.81203	-0.02604	-4.81203		-0.06999	-4.81203	0.34823	-4.81203		0.08813	-4.81203	0.00975	-4.81203		0.04527	-4.81203	-0.0227	-4.81203		-0.29049	-4.81203	1.20576	-4.81203		0.08527	-4.81203	-0.03358	-4.81203
													0.05848	-4.7619	-0.02649	-4.7619		-0.11276	-4.7619	0.44924	-4.7619		0.07672	-4.7619	0.00347	-4.7619		0.0441	-4.7619	-0.02247	-4.7619		-0.30219	-4.7619	1.14689	-4.7619		0.08402	-4.7619	-0.03987	-4.7619
													0.05624	-4.71178	-0.0273	-4.71178		-0.15687	-4.71178	0.55943	-4.71178		0.06654	-4.71178	-0.0051	-4.71178		0.04274	-4.71178	-0.02179	-4.71178		-0.31698	-4.71178	1.09759	-4.71178		0.08492	-4.71178	-0.0445	-4.71178
													0.05582	-4.66165	-0.0289	-4.66165		-0.19705	-4.66165	0.66594	-4.66165		0.05911	-4.66165	-0.01502	-4.66165		0.0407	-4.66165	-0.02051	-4.66165		-0.33288	-4.66165	1.06145	-4.66165		0.08538	-4.66165	-0.04621	-4.66165
													0.05739	-4.61153	-0.03149	-4.61153		-0.22772	-4.61153	0.75303	-4.61153		0.05477	-4.61153	-0.02458	-4.61153		0.03769	-4.61153	-0.01864	-4.61153		-0.34383	-4.61153	1.02719	-4.61153		0.08293	-4.61153	-0.04434	-4.61153
													0.06041	-4.5614	-0.03497	-4.5614		-0.24483	-4.5614	0.80741	-4.5614		0.05264	-4.5614	-0.03159	-4.5614		0.03392	-4.5614	-0.01644	-4.5614		-0.34283	-4.5614	0.97742	-4.5614		0.07671	-4.5614	-0.03957	-4.5614
													0.06399	-4.51128	-0.03895	-4.51128		-0.248	-4.51128	0.82446	-4.51128		0.05114	-4.51128	-0.03404	-4.51128		0.03008	-4.51128	-0.01437	-4.51128		-0.32547	-4.51128	0.89971	-4.51128		0.06794	-4.51128	-0.03399	-4.51128
													0.06722	-4.46115	-0.04288	-4.46115		-0.24165	-4.46115	0.8118	-4.46115		0.04895	-4.46115	-0.03117	-4.46115		0.02712	-4.46115	-0.01294	-4.46115		-0.29221	-4.46115	0.79345	-4.46115		0.05924	-4.46115	-0.03032	-4.46115
													0.0693	-4.41103	-0.04604	-4.41103		-0.23402	-4.41103	0.78721	-4.41103		0.04569	-4.41103	-0.02438	-4.41103		0.02577	-4.41103	-0.01247	-4.41103		-0.24812	-4.41103	0.66962	-4.41103		0.05337	-4.41103	-0.03091	-4.41103
													0.06954	-4.3609	-0.04768	-4.3609		-0.23375	-4.3609	0.77063	-4.3609		0.04204	-4.3609	-0.01716	-4.3609		0.02627	-4.3609	-0.01297	-4.3609		-0.20063	-4.3609	0.54481	-4.3609		0.05225	-4.3609	-0.03704	-4.3609
													0.06733	-4.31078	-0.04722	-4.31078		-0.24545	-4.31078	0.77402	-4.31078		0.03921	-4.31078	-0.01395	-4.31078		0.02832	-4.31078	-0.01424	-4.31078		-0.15641	-4.31078	0.43363	-4.31078		0.05652	-4.31078	-0.0489	-4.31078
													0.06244	-4.26065	-0.04446	-4.26065		-0.26675	-4.26065	0.79457	-4.26065		0.03826	-4.26065	-0.01825	-4.26065		0.03129	-4.26065	-0.01597	-4.26065		-0.11922	-4.26065	0.34373	-4.26065		0.06547	-4.26065	-0.06552	-4.26065
													0.05529	-4.21053	-0.03977	-4.21053		-0.28903	-4.21053	0.81588	-4.21053		0.03954	-4.21053	-0.03109	-4.21053		0.03458	-4.21053	-0.01795	-4.21053		-0.08953	-4.21053	0.27527	-4.21053		0.07704	-4.21053	-0.08454	-4.21053
													0.04703	-4.1604	-0.0341	-4.1604		-0.30173	-4.1604	0.81693	-4.1604		0.0426	-4.1604	-0.05051	-4.1604		0.03792	-4.1604	-0.02023	-4.1604		-0.06577	-4.1604	0.22398	-4.1604		0.08805	-4.1604	-0.102	-4.1604
													0.03921	-4.11028	-0.02868	-4.11028		-0.2977	-4.11028	0.78333	-4.11028		0.04642	-4.11028	-0.07232	-4.11028		0.04152	-4.11028	-0.02305	-4.11028		-0.04606	-4.11028	0.18509	-4.11028		0.09493	-4.11028	-0.11301	-4.11028
													0.03322	-4.06015	-0.02464	-4.06015		-0.27634	-4.06015	0.71417	-4.06015		0.04981	-4.06015	-0.09171	-4.06015		0.04575	-4.06015	-0.02668	-4.06015		-0.02958	-4.06015	0.15584	-4.06015		0.09502	-4.06015	-0.11357	-4.06015
													0.02985	-4.01003	-0.02266	-4.01003		-0.24294	-4.01003	0.62095	-4.01003		0.05185	-4.01003	-0.10496	-4.01003		0.0507	-4.01003	-0.031	-4.01003		-0.01666	-4.01003	0.13558	-4.01003		0.08783	-4.01003	-0.10247	-4.01003
													0.02907	-3.9599	-0.02266	-3.9599		-0.20526	-3.9599	0.52059	-3.9599		0.05219	-3.9599	-0.1106	-3.9599		0.05581	-3.9599	-0.03532	-3.9599		-0.00812	-3.9599	0.12436	-3.9599		0.07524	-3.9599	-0.08183	-3.9599
													0.03015	-3.90977	-0.02395	-3.90977		-0.1698	-3.90977	0.42756	-3.90977		0.05097	-3.90977	-0.10941	-3.90977		0.05988	-3.90977	-0.03841	-3.90977		-0.0043	-3.90977	0.1213	-3.90977		0.06059	-3.90977	-0.056	-3.90977
													0.03217	-3.85965	-0.02556	-3.85965		-0.13968	-3.85965	0.34933	-3.85965		0.04845	-3.85965	-0.10335	-3.85965		0.06157	-3.85965	-0.039	-3.85965		-0.00447	-3.85965	0.12378	-3.85965		0.04721	-3.85965	-0.02946	-3.85965
													0.03442	-3.80952	-0.02676	-3.80952		-0.1148	-3.80952	0.28633	-3.80952		0.04464	-3.80952	-0.0942	-3.80952		0.0601	-3.80952	-0.03642	-3.80952		-0.00681	-3.80952	0.12768	-3.80952		0.03738	-3.80952	-0.0052	-3.80952
													0.03666	-3.7594	-0.02731	-3.7594		-0.09342	-3.7594	0.23508	-3.7594		0.03921	-3.7594	-0.08263	-3.7594		0.05584	-3.7594	-0.03112	-3.7594		-0.00888	-3.7594	0.1285	-3.7594		0.03199	-3.7594	0.01558	-3.7594
													0.03899	-3.70927	-0.0274	-3.70927		-0.07411	-3.70927	0.19195	-3.70927		0.03186	-3.70927	-0.06849	-3.70927		0.05038	-3.70927	-0.02474	-3.70927		-0.00843	-3.70927	0.12281	-3.70927		0.0308	-3.70927	0.03284	-3.70927
													0.04143	-3.65915	-0.02726	-3.65915		-0.0568	-3.65915	0.1556	-3.65915		0.02277	-3.65915	-0.0517	-3.65915		0.04606	-3.65915	-0.01961	-3.65915		-0.00429	-3.65915	0.10962	-3.65915		0.03286	-3.65915	0.04673	-3.65915
													0.0436	-3.60902	-0.02679	-3.60902		-0.04288	-3.60902	0.12722	-3.60902		0.01287	-3.60902	-0.03318	-3.60902		0.04516	-3.60902	-0.01793	-3.60902		0.00304	-3.60902	0.09092	-3.60902		0.03693	-3.60902	0.05695	-3.60902
													0.04459	-3.5589	-0.02529	-3.5589		-0.03434	-3.5589	0.10918	-3.5589		0.0036	-3.5589	-0.01487	-3.5589		0.04885	-3.5589	-0.02083	-3.5589		0.01154	-3.5589	0.07104	-3.5589		0.04176	-3.5589	0.06279	-3.5589
													0.04305	-3.50877	-0.0214	-3.50877		-0.03264	-3.50877	0.10315	-3.50877		-0.00367	-3.50877	0.00096	-3.50877		0.05668	-3.50877	-0.0278	-3.50877		0.01856	-3.50877	0.05472	-3.50877		0.04623	-3.50877	0.06381	-3.50877
													0.03735	-3.45865	-0.01317	-3.45865		-0.03768	-3.45865	0.10858	-3.45865		-0.00819	-3.45865	0.01258	-3.45865		0.06648	-3.45865	-0.03676	-3.45865		0.02208	-3.45865	0.04522	-3.45865		0.04933	-3.45865	0.06071	-3.45865
													0.02583	-3.40852	0.00176	-3.40852		-0.04726	-3.40852	0.12214	-3.40852		-0.00997	-3.40852	0.0193	-3.40852		0.0751	-3.40852	-0.04472	-3.40852		0.02157	-3.40852	0.04321	-3.40852		0.05018	-3.40852	0.05565	-3.40852
													0.00716	-3.3584	0.02549	-3.3584		-0.05742	-3.3584	0.13827	-3.3584		-0.0097	-3.3584	0.02149	-3.3584		0.07954	-3.3584	-0.04881	-3.3584		0.01803	-3.3584	0.04699	-3.3584		0.04812	-3.3584	0.05176	-3.3584
													-0.01879	-3.30827	0.0585	-3.30827		-0.06348	-3.30827	0.15058	-3.30827		-0.00835	-3.30827	0.02018	-3.30827		0.07804	-3.30827	-0.04728	-3.30827		0.01332	-3.30827	0.05354	-3.30827		0.04283	-3.30827	0.05195	-3.30827
													-0.04977	-3.25815	0.09809	-3.25815		-0.06158	-3.25815	0.15371	-3.25815		-0.00689	-3.25815	0.0166	-3.25815		0.07064	-3.25815	-0.04008	-3.25815		0.00937	-3.25815	0.05957	-3.25815		0.03444	-3.25815	0.05772	-3.25815
													-0.08053	-3.20802	0.13753	-3.20802		-0.04981	-3.20802	0.14486	-3.20802		-0.00609	-3.20802	0.0119	-3.20802		0.05912	-3.20802	-0.02881	-3.20802		0.00764	-3.20802	0.06222	-3.20802		0.02351	-3.20802	0.06875	-3.20802
													-0.10353	-3.15789	0.16727	-3.15789		-0.02868	-3.15789	0.12439	-3.15789		-0.00641	-3.15789	0.00702	-3.15789		0.04628	-3.15789	-0.01617	-3.15789		0.00889	-3.15789	0.05954	-3.15789		0.01099	-3.15789	0.08317	-3.15789
													-0.11136	-3.10777	0.17825	-3.10777		-0.0007	-3.10777	0.09533	-3.10777		-0.00808	-3.10777	0.00267	-3.10777		0.0348	-3.10777	-0.00501	-3.10777		0.0131	-3.10777	0.05104	-3.10777		-0.00192	-3.10777	0.09836	-3.10777
													-0.09991	-3.05764	0.16573	-3.05764		0.03041	-3.05764	0.06219	-3.05764		-0.01113	-3.05764	-0.00065	-3.05764		0.02619	-3.05764	0.00277	-3.05764		0.01938	-3.05764	0.03801	-3.05764		-0.01385	-3.05764	0.11174	-3.05764
													-0.07034	-3.00752	0.13155	-3.00752		0.06064	-3.00752	0.02947	-3.00752		-0.01546	-3.00752	-0.00268	-3.00752		0.02031	-3.00752	0.00674	-3.00752		0.02611	-3.00752	0.02326	-3.00752		-0.02352	-3.00752	0.12129	-3.00752
													-0.0285	-2.95739	0.08307	-2.95739		0.0866	-2.95739	0.00048	-2.95739		-0.02105	-2.95739	-0.00325	-2.95739		0.01578	-2.95739	0.00781	-2.95739		0.03137	-2.95739	0.01005	-2.95739		-0.02996	-2.95739	0.12563	-2.95739
													0.01794	-2.90727	0.02958	-2.90727		0.10625	-2.90727	-0.02319	-2.90727		-0.02793	-2.90727	-0.00225	-2.90727		0.01109	-2.90727	0.00726	-2.90727		0.0337	-2.90727	0.00083	-2.90727		-0.03278	-2.90727	0.12407	-2.90727
													0.06271	-2.85714	-0.02146	-2.85714		0.11908	-2.85714	-0.04136	-2.85714		-0.0361	-2.85714	0.00044	-2.85714		0.00568	-2.85714	0.00595	-2.85714		0.03268	-2.85714	-0.00377	-2.85714		-0.03229	-2.85714	0.11663	-2.85714
													0.1024	-2.80702	-0.06602	-2.80702		0.12577	-2.80702	-0.05442	-2.80702		-0.04527	-2.80702	0.00474	-2.80702		0.0001	-2.80702	0.004	-2.80702		0.02916	-2.80702	-0.00519	-2.80702		-0.02944	-2.80702	0.10431	-2.80702
													0.13555	-2.75689	-0.10258	-2.75689		0.1274	-2.75689	-0.06251	-2.75689		-0.05455	-2.75689	0.01001	-2.75689		-0.00457	-2.75689	0.00115	-2.75689		0.02489	-2.75689	-0.00624	-2.75689		-0.02565	-2.75689	0.08917	-2.75689
													0.16077	-2.70677	-0.13014	-2.70677		0.12472	-2.70677	-0.0653	-2.70677		-0.06261	-2.70677	0.01495	-2.70677		-0.00753	-2.70677	-0.0027	-2.70677		0.02181	-2.70677	-0.00987	-2.70677		-0.02253	-2.70677	0.07416	-2.70677
													0.17597	-2.65664	-0.14724	-2.65664		0.11802	-2.65664	-0.06238	-2.65664		-0.06812	-2.65664	0.01787	-2.65664		-0.0085	-2.65664	-0.0074	-2.65664		0.02114	-2.65664	-0.01789	-2.65664		-0.02147	-2.65664	0.06239	-2.65664
													0.17924	-2.60652	-0.15268	-2.60652		0.10726	-2.60652	-0.05387	-2.60652		-0.07046	-2.60652	0.01739	-2.60652		-0.00738	-2.60652	-0.01286	-2.60652		0.02302	-2.60652	-0.03025	-2.60652		-0.02334	-2.60652	0.05633	-2.60652
													0.17051	-2.55639	-0.14694	-2.55639		0.09254	-2.55639	-0.04075	-2.55639		-0.07004	-2.55639	0.01318	-2.55639		-0.00391	-2.55639	-0.01927	-2.55639		0.02664	-2.55639	-0.04522	-2.55639		-0.02831	-2.55639	0.05707	-2.55639
													0.15233	-2.50627	-0.13288	-2.50627		0.07446	-2.50627	-0.02489	-2.50627		-0.06814	-2.50627	0.00613	-2.50627		0.00224	-2.50627	-0.02691	-2.50627		0.03092	-2.50627	-0.0604	-2.50627		-0.03588	-2.50627	0.06408	-2.50627
													0.12909	-2.45614	-0.11502	-2.45614		0.05435	-2.45614	-0.00876	-2.45614		-0.0662	-2.45614	-0.00203	-2.45614		0.01105	-2.45614	-0.03579	-2.45614		0.03514	-2.45614	-0.07379	-2.45614		-0.04508	-2.45614	0.07527	-2.45614
													0.10524	-2.40602	-0.09789	-2.40602		0.03421	-2.40602	0.00495	-2.40602		-0.06522	-2.40602	-0.00941	-2.40602		0.02181	-2.40602	-0.04539	-2.40602		0.03904	-2.40602	-0.08432	-2.40602		-0.05462	-2.40602	0.0874	-2.40602
													0.08373	-2.35589	-0.08459	-2.35589		0.01637	-2.35589	0.01371	-2.35589		-0.06546	-2.35589	-0.01459	-2.35589		0.03303	-2.35589	-0.05476	-2.35589		0.04239	-2.35589	-0.09172	-2.35589		-0.06314	-2.35589	0.09675	-2.35589
													0.06552	-2.30576	-0.07615	-2.30576		0.00293	-2.30576	0.01555	-2.30576		-0.06662	-2.30576	-0.01667	-2.30576		0.04279	-2.30576	-0.06283	-2.30576		0.04457	-2.30576	-0.09595	-2.30576		-0.0694	-2.30576	0.09988	-2.30576
													0.05013	-2.25564	-0.07193	-2.25564		-0.00484	-2.25564	0.00931	-2.25564		-0.06819	-2.25564	-0.01533	-2.25564		0.04915	-2.25564	-0.06857	-2.25564		0.04455	-2.25564	-0.097	-2.25564		-0.07256	-2.25564	0.09453	-2.25564
													0.03679	-2.20551	-0.07058	-2.20551		-0.00667	-2.20551	-0.00508	-2.20551		-0.06968	-2.20551	-0.01079	-2.20551		0.05074	-2.20551	-0.07129	-2.20551		0.0415	-2.20551	-0.095	-2.20551		-0.07226	-2.20551	0.08026	-2.20551
													0.02546	-2.15539	-0.07101	-2.15539		-0.00326	-2.15539	-0.02651	-2.15539		-0.07063	-2.15539	-0.00391	-2.15539		0.04727	-2.15539	-0.07082	-2.15539		0.03552	-2.15539	-0.09062	-2.15539		-0.06877	-2.15539	0.05855	-2.15539
													0.01708	-2.10526	-0.07283	-2.10526		0.00392	-2.10526	-0.05267	-2.10526		-0.07067	-2.10526	0.00394	-2.10526		0.03983	-2.10526	-0.06778	-2.10526		0.02783	-2.10526	-0.08507	-2.10526		-0.06285	-2.10526	0.03233	-2.10526
													0.01298	-2.05514	-0.07599	-2.05514		0.01282	-2.05514	-0.08032	-2.05514		-0.06978	-2.05514	0.01138	-2.05514		0.03056	-2.05514	-0.06339	-2.05514		0.02022	-2.05514	-0.07966	-2.05514		-0.05556	-2.05514	0.00504	-2.05514
													0.01356	-2.00501	-0.08014	-2.00501		0.02106	-2.00501	-0.10584	-2.00501		-0.06844	-2.00501	0.01773	-2.00501		0.02187	-2.00501	-0.05896	-2.00501		0.01401	-2.00501	-0.0753	-2.00501		-0.04793	-2.00501	-0.02042	-2.00501
													0.01733	-1.95489	-0.08403	-1.95489		0.02634	-1.95489	-0.12597	-1.95489		-0.06756	-1.95489	0.02328	-1.95489		0.0155	-1.95489	-0.05521	-1.95489		0.0094	-1.95489	-0.07206	-1.95489		-0.0407	-1.95489	-0.04224	-1.95489
													0.02102	-1.90476	-0.08561	-1.90476		0.02713	-1.90476	-0.1383	-1.90476		-0.068	-1.90476	0.02887	-1.90476		0.01201	-1.90476	-0.05203	-1.90476		0.00563	-1.90476	-0.06941	-1.90476		-0.03407	-1.90476	-0.05989	-1.90476
													0.02099	-1.85464	-0.08275	-1.85464		0.02324	-1.85464	-0.14154	-1.85464		-0.0701	-1.85464	0.03514	-1.85464		0.01092	-1.85464	-0.04882	-1.85464		0.00177	-1.85464	-0.06653	-1.85464		-0.02776	-1.85464	-0.07378	-1.85464
													0.01497	-1.80451	-0.07433	-1.80451		0.01582	-1.80451	-0.1356	-1.80451		-0.07347	-1.80451	0.04207	-1.80451		0.01123	-1.80451	-0.04509	-1.80451		-0.00261	-1.80451	-0.06269	-1.80451		-0.02123	-1.80451	-0.08488	-1.80451
													0.00318	-1.75439	-0.06077	-1.75439		0.00684	-1.75439	-0.1216	-1.75439		-0.07724	-1.75439	0.04906	-1.75439		0.01183	-1.75439	-0.04066	-1.75439		-0.0075	-1.75439	-0.0573	-1.75439		-0.01409	-1.75439	-0.09443	-1.75439
													-0.01197	-1.70426	-0.04396	-1.70426		-0.00184	-1.70426	-0.10182	-1.70426		-0.08059	-1.70426	0.05535	-1.70426		0.01166	-1.70426	-0.03547	-1.70426		-0.01287	-1.70426	-0.04997	-1.70426		-0.00635	-1.70426	-0.10363	-1.70426
													-0.02721	-1.65414	-0.02649	-1.65414		-0.00912	-1.65414	-0.07939	-1.65414		-0.08297	-1.65414	0.0601	-1.65414		0.0097	-1.65414	-0.02933	-1.65414		-0.01911	-1.65414	-0.0407	-1.65414		0.00144	-1.65414	-0.11309	-1.65414
													-0.03983	-1.60401	-0.0108	-1.60401		-0.01476	-1.60401	-0.0577	-1.60401		-0.08399	-1.60401	0.06209	-1.60401		0.0053	-1.60401	-0.022	-1.60401		-0.02678	-1.60401	-0.03002	-1.60401		0.00838	-1.60401	-0.12221	-1.60401
													-0.04837	-1.55388	0.00132	-1.55388		-0.019	-1.55388	-0.0396	-1.55388		-0.08315	-1.55388	0.05968	-1.55388		-0.00148	-1.55388	-0.01362	-1.55388		-0.03609	-1.55388	-0.01903	-1.55388		0.01348	-1.55388	-0.12906	-1.55388
													-0.05244	-1.50376	0.00875	-1.50376		-0.02201	-1.50376	-0.02689	-1.50376		-0.07992	-1.50376	0.05142	-1.50376		-0.00965	-1.50376	-0.00492	-1.50376		-0.04642	-1.50376	-0.00919	-1.50376		0.01603	-1.50376	-0.13109	-1.50376
													-0.05211	-1.45363	0.01084	-1.45363		-0.0236	-1.45363	-0.02019	-1.45363		-0.07417	-1.45363	0.0372	-1.45363		-0.0176	-1.45363	0.00288	-1.45363		-0.05623	-1.45363	-0.0019	-1.45363		0.01591	-1.45363	-0.12662	-1.45363
													-0.04726	-1.40351	0.00719	-1.40351		-0.02325	-1.40351	-0.01923	-1.40351		-0.06649	-1.40351	0.0187	-1.40351		-0.02361	-1.40351	0.00856	-1.40351		-0.06341	-1.40351	0.00175	-1.40351		0.01363	-1.40351	-0.11585	-1.40351
													-0.03745	-1.35338	-0.00217	-1.35338		-0.02046	-1.35338	-0.02321	-1.35338		-0.05811	-1.35338	-0.00122	-1.35338		-0.02637	-1.35338	0.01128	-1.35338		-0.06599	-1.35338	0.00117	-1.35338		0.01002	-1.35338	-0.10087	-1.35338
													-0.02233	-1.30326	-0.01662	-1.30326		-0.01507	-1.30326	-0.03121	-1.30326		-0.05032	-1.30326	-0.0199	-1.30326		-0.02511	-1.30326	0.01062	-1.30326		-0.06292	-1.30326	-0.00371	-1.30326		0.00581	-1.30326	-0.08451	-1.30326
													-0.00209	-1.25313	-0.03496	-1.25313		-0.00735	-1.25313	-0.04234	-1.25313		-0.04406	-1.25313	-0.03568	-1.25313		-0.0196	-1.25313	0.0065	-1.25313		-0.05448	-1.25313	-0.01242	-1.25313		0.00124	-1.25313	-0.06899	-1.25313
													0.02214	-1.20301	-0.0556	-1.20301		0.00205	-1.20301	-0.05577	-1.20301		-0.03995	-1.20301	-0.04766	-1.20301		-0.0099	-1.20301	-0.00114	-1.20301		-0.04215	-1.20301	-0.02411	-1.20301		-0.00381	-1.20301	-0.05528	-1.20301
													0.04837	-1.15288	-0.07694	-1.15288		0.01222	-1.15288	-0.0707	-1.15288		-0.03834	-1.15288	-0.05509	-1.15288		0.00374	-1.15288	-0.01238	-1.15288		-0.02794	-1.15288	-0.03785	-1.15288		-0.00953	-1.15288	-0.0433	-1.15288
													0.07424	-1.10276	-0.0976	-1.10276		0.02223	-1.10276	-0.0863	-1.10276		-0.03929	-1.10276	-0.05724	-1.10276		0.02114	-1.10276	-0.02747	-1.10276		-0.01353	-1.10276	-0.05289	-1.10276		-0.01586	-1.10276	-0.03257	-1.10276
													0.09783	-1.05263	-0.11656	-1.05263		0.03136	-1.05263	-0.10169	-1.05263		-0.04223	-1.05263	-0.05416	-1.05263		0.04248	-1.05263	-0.04674	-1.05263		0.00037	-1.05263	-0.06886	-1.05263		-0.02243	-1.05263	-0.02281	-1.05263
													0.11824	-1.00251	-0.13321	-1.00251		0.03937	-1.00251	-0.11609	-1.00251		-0.04591	-1.00251	-0.0474	-1.00251		0.06841	-1.00251	-0.07058	-1.00251		0.01416	-1.00251	-0.08582	-1.00251		-0.02874	-1.00251	-0.01412	-1.00251
													0.1357	-0.95238	-0.14734	-0.95238		0.04657	-0.95238	-0.1289	-0.95238		-0.04885	-0.95238	-0.03984	-0.95238		0.09975	-0.95238	-0.09915	-0.95238		0.02895	-0.95238	-0.10418	-0.95238		-0.03457	-0.95238	-0.00667	-0.95238
													0.15091	-0.90226	-0.15902	-0.90226		0.05367	-0.90226	-0.13991	-0.90226		-0.05024	-0.90226	-0.03446	-0.90226		0.13669	-0.90226	-0.13207	-0.90226		0.04603	-0.90226	-0.12469	-0.90226		-0.04007	-0.90226	-0.00027	-0.90226
													0.1642	-0.85213	-0.16847	-0.85213		0.06138	-0.85213	-0.14928	-0.85213		-0.05045	-0.85213	-0.03291	-0.85213		0.17794	-0.85213	-0.16798	-0.85213		0.06633	-0.85213	-0.14813	-0.85213		-0.04569	-0.85213	0.0058	-0.85213
													0.17519	-0.80201	-0.176	-0.80201		0.06992	-0.80201	-0.15747	-0.80201		-0.05091	-0.80201	-0.03488	-0.80201		0.22065	-0.80201	-0.20465	-0.80201		0.08996	-0.80201	-0.17494	-0.80201		-0.05186	-0.80201	0.01262	-0.80201
													0.18311	-0.75188	-0.18209	-0.75188		0.07887	-0.75188	-0.16505	-0.75188		-0.05319	-0.75188	-0.03857	-0.75188		0.26121	-0.75188	-0.23947	-0.75188		0.11607	-0.75188	-0.20484	-0.75188		-0.05887	-0.75188	0.02105	-0.75188
													0.18769	-0.70175	-0.18752	-0.70175		0.08745	-0.70175	-0.17257	-0.70175		-0.05807	-0.70175	-0.04172	-0.70175		0.29644	-0.70175	-0.27032	-0.70175		0.14291	-0.70175	-0.23659	-0.70175		-0.06691	-0.70175	0.03126	-0.70175
													0.18989	-0.65163	-0.19333	-0.65163		0.09521	-0.65163	-0.18071	-0.65163		-0.06503	-0.65163	-0.04251	-0.65163		0.32421	-0.65163	-0.29582	-0.65163		0.16818	-0.65163	-0.26815	-0.65163		-0.07627	-0.65163	0.04256	-0.65163
													0.19168	-0.6015	-0.20054	-0.6015		0.10256	-0.6015	-0.19036	-0.6015		-0.07263	-0.6015	-0.04008	-0.6015		0.34317	-0.6015	-0.31493	-0.6015		0.18951	-0.6015	-0.29701	-0.6015		-0.08729	-0.6015	0.05357	-0.6015
													0.19519	-0.55138	-0.20964	-0.55138		0.11051	-0.55138	-0.20249	-0.55138		-0.0795	-0.55138	-0.03446	-0.55138		0.35209	-0.55138	-0.32649	-0.55138		0.20512	-0.55138	-0.32066	-0.55138		-0.1	-0.55138	0.06273	-0.55138
													0.20144	-0.50125	-0.22031	-0.50125		0.11974	-0.50125	-0.21734	-0.50125		-0.08504	-0.50125	-0.02637	-0.50125		0.35018	-0.50125	-0.32933	-0.50125		0.21423	-0.50125	-0.33699	-0.50125		-0.11393	-0.50125	0.06876	-0.50125
													0.20982	-0.45113	-0.23143	-0.45113		0.12962	-0.45113	-0.23384	-0.45113		-0.08962	-0.45113	-0.01684	-0.45113		0.33805	-0.45113	-0.32323	-0.45113		0.21705	-0.45113	-0.34448	-0.45113		-0.12812	-0.45113	0.07113	-0.45113
													0.21854	-0.401	-0.24165	-0.401		0.13828	-0.401	-0.24982	-0.401		-0.09395	-0.401	-0.00692	-0.401		0.31858	-0.401	-0.30981	-0.401		0.21405	-0.401	-0.34238	-0.401		-0.14149	-0.401	0.07006	-0.401
													0.22584	-0.35088	-0.25008	-0.35088		0.1438	-0.35088	-0.26328	-0.35088		-0.09833	-0.35088	0.00245	-0.35088		0.2964	-0.35088	-0.29241	-0.35088		0.20519	-0.35088	-0.33073	-0.35088		-0.1529	-0.35088	0.06629	-0.35088
													0.23104	-0.30075	-0.25672	-0.30075		0.14591	-0.30075	-0.27406	-0.30075		-0.10218	-0.30075	0.01054	-0.30075		0.276	-0.30075	-0.27487	-0.30075		0.18975	-0.30075	-0.31085	-0.30075		-0.16103	-0.30075	0.06066	-0.30075
													0.23462	-0.25063	-0.26211	-0.25063		0.14684	-0.25063	-0.2846	-0.25063		-0.10438	-0.25063	0.01686	-0.25063		0.25966	-0.25063	-0.25994	-0.25063		0.16729	-0.25063	-0.28622	-0.25063		-0.16446	-0.25063	0.05387	-0.25063
													0.23738	-0.2005	-0.26646	-0.2005		0.15057	-0.2005	-0.29906	-0.2005		-0.10405	-0.2005	0.0211	-0.2005		0.24636	-0.2005	-0.24815	-0.2005		0.1393	-0.2005	-0.2631	-0.2005		-0.16227	-0.2005	0.04642	-0.2005
													0.23923	-0.15038	-0.26885	-0.15038		0.1608	-0.15038	-0.3211	-0.15038		-0.10121	-0.15038	0.02313	-0.15038		0.23246	-0.15038	-0.23784	-0.15038		0.11002	-0.15038	-0.24958	-0.15038		-0.15492	-0.15038	0.03872	-0.15038
													0.23883	-0.10025	-0.26734	-0.10025		0.17875	-0.10025	-0.35128	-0.10025		-0.09696	-0.10025	0.02296	-0.10025		0.2136	-0.10025	-0.22609	-0.10025		0.08545	-0.10025	-0.25248	-0.10025		-0.14444	-0.10025	0.03104	-0.10025
													0.23422	-0.05013	-0.26007	-0.05013		0.20189	-0.05013	-0.38538	-0.05013		-0.09312	-0.05013	0.02075	-0.05013		0.18709	-0.05013	-0.21038	-0.05013		0.07064	-0.05013	-0.2733	-0.05013		-0.13351	-0.05013	0.02337	-0.05013
													0.2241	0	-0.24649	0		0.22431	0	-0.41461	0		-0.09166	0	0.01688	0		0.15343	0	-0.18986	0		0.06684	0	-0.30585	0		-0.12412	0	0.01533	0
													0.20849	0.05013	-0.2277	0.05013		0.23843	0.05013	-0.42824	0.05013		-0.09449	0.05013	0.01193	0.05013		0.11624	0.05013	-0.16591	0.05013		0.07062	0.05013	-0.33795	0.05013		-0.11704	0.05013	0.00656	0.05013
													0.18844	0.10025	-0.20571	0.10025		0.23752	0.10025	-0.41775	0.10025		-0.10339	0.10025	0.0064	0.10025		0.08053	0.10025	-0.14135	0.10025		0.07555	0.10025	-0.3567	0.10025		-0.11222	0.10025	-0.00288	0.10025
													0.16522	0.15038	-0.18263	0.15038		0.21808	0.15038	-0.38065	0.15038		-0.11992	0.15038	0.00015	0.15038		0.05044	0.15038	-0.1191	0.15038		0.07508	0.15038	-0.35415	0.15038		-0.10962	0.15038	-0.01223	0.15038
													0.14006	0.2005	-0.16045	0.2005		0.18123	0.2005	-0.32214	0.2005		-0.14476	0.2005	-0.00798	0.2005		0.02781	0.2005	-0.10106	0.2005		0.06497	0.2005	-0.32991	0.2005		-0.10952	0.2005	-0.02044	0.2005
													0.11425	0.25063	-0.1413	0.25063		0.1324	0.25063	-0.25353	0.25063		-0.17665	0.25063	-0.01988	0.25063		0.01207	0.25063	-0.08786	0.25063		0.04418	0.25063	-0.28993	0.25063		-0.1122	0.25063	-0.02679	0.25063
													0.08925	0.30075	-0.12744	0.30075		0.07944	0.30075	-0.18833	0.30075		-0.21147	0.30075	-0.03693	0.30075		0.00116	0.30075	-0.0794	0.30075		0.01461	0.30075	-0.24293	0.30075		-0.11765	0.30075	-0.03141	0.30075
													0.06609	0.35088	-0.12034	0.35088		0.02995	0.35088	-0.13825	0.35088		-0.24224	0.35088	-0.05859	0.35088		-0.00705	0.35088	-0.07569	0.35088		-0.01953	0.35088	-0.19706	0.35088		-0.12558	0.35088	-0.03514	0.35088
													0.04486	0.401	-0.11966	0.401		-0.0107	0.401	-0.11063	0.401		-0.26066	0.401	-0.0821	0.401		-0.01348	0.401	-0.07715	0.401		-0.05279	0.401	-0.15798	0.401		-0.13553	0.401	-0.03908	0.401
													0.02489	0.45113	-0.12294	0.45113		-0.03995	0.45113	-0.10793	0.45113		-0.26015	0.45113	-0.10409	0.45113		-0.01711	0.45113	-0.08432	0.45113		-0.0801	0.45113	-0.12857	0.45113		-0.14664	0.45113	-0.04409	0.45113
													0.00594	0.50125	-0.12653	0.50125		-0.05746	0.50125	-0.12817	0.50125		-0.23905	0.50125	-0.1228	0.50125		-0.0154	0.50125	-0.0971	0.50125		-0.09849	0.50125	-0.11	0.50125		-0.15723	0.50125	-0.0504	0.50125
													-0.01091	0.55138	-0.12718	0.55138		-0.06463	0.55138	-0.16533	0.55138		-0.20189	0.55138	-0.13899	0.55138		-0.00624	0.55138	-0.11405	0.55138		-0.10788	0.55138	-0.10325	0.55138		-0.16489	0.55138	-0.05743	0.55138
													-0.02353	0.6015	-0.12341	0.6015		-0.06451	0.6015	-0.20975	0.6015		-0.15766	0.6015	-0.1544	0.6015		0.00949	0.6015	-0.13218	0.6015		-0.1105	0.6015	-0.10993	0.6015		-0.16724	0.6015	-0.0638	0.6015
													-0.03024	0.65163	-0.11604	0.65163		-0.06138	0.65163	-0.24962	0.65163		-0.1161	0.65163	-0.16921	0.65163		0.02665	0.65163	-0.14764	0.65163		-0.10917	0.65163	-0.13147	0.65163		-0.16294	0.65163	-0.06788	0.65163
													-0.03123	0.70175	-0.10746	0.70175		-0.05942	0.70175	-0.27413	0.70175		-0.08431	0.70175	-0.18102	0.70175		0.03729	0.70175	-0.15706	0.70175		-0.10572	0.70175	-0.16713	0.70175		-0.15212	0.70175	-0.06871	0.70175
													-0.02879	0.75188	-0.10019	0.75188		-0.06082	0.75188	-0.27722	0.75188		-0.06569	0.75188	-0.18671	0.75188		0.03461	0.75188	-0.15899	0.75188		-0.10039	0.75188	-0.21249	0.75188		-0.13608	0.75188	-0.06681	0.75188
													-0.02596	0.80201	-0.0954	0.80201		-0.06512	0.80201	-0.25953	0.80201		-0.06074	0.80201	-0.18531	0.80201		0.01683	0.80201	-0.15448	0.80201		-0.09248	0.80201	-0.25981	0.80201		-0.11684	0.80201	-0.06421	0.80201
													-0.02486	0.85213	-0.09256	0.85213		-0.07061	0.85213	-0.22717	0.85213		-0.06835	0.85213	-0.17935	0.85213		-0.01158	0.85213	-0.14639	0.85213		-0.08176	0.85213	-0.30036	0.85213		-0.09707	0.85213	-0.06345	0.85213
													-0.02563	0.90226	-0.09046	0.90226		-0.07659	0.90226	-0.18845	0.90226		-0.0862	0.90226	-0.1733	0.90226		-0.04217	0.90226	-0.13784	0.90226		-0.06983	0.90226	-0.32745	0.90226		-0.08016	0.90226	-0.06632	0.90226
													-0.02681	0.95238	-0.0887	0.95238		-0.08402	0.95238	-0.1512	0.95238		-0.11051	0.95238	-0.17033	0.95238		-0.06684	0.95238	-0.1307	0.95238		-0.06002	0.95238	-0.3385	0.95238		-0.06966	0.95238	-0.0733	0.95238
													-0.02678	1.00251	-0.0885	1.00251		-0.09389	1.00251	-0.12192	1.00251		-0.1358	1.00251	-0.17007	1.00251		-0.08155	1.00251	-0.12506	1.00251		-0.05584	1.00251	-0.33493	1.00251		-0.06809	1.00251	-0.08372	1.00251
													-0.02505	1.05263	-0.092	1.05263		-0.10494	1.05263	-0.10589	1.05263		-0.15609	1.05263	-0.16926	1.05263		-0.08738	1.05263	-0.11988	1.05263		-0.05898	1.05263	-0.32044	1.05263		-0.07563	1.05263	-0.09626	1.05263
													-0.02256	1.10276	-0.10079	1.10276		-0.11357	1.10276	-0.10675	1.10276		-0.16714	1.10276	-0.16468	1.10276		-0.08841	1.10276	-0.11424	1.10276		-0.06817	1.10276	-0.29892	1.10276		-0.08976	1.10276	-0.10911	1.10276
													-0.0207	1.15288	-0.11472	1.15288		-0.11648	1.15288	-0.12505	1.15288		-0.16856	1.15288	-0.15601	1.15288		-0.0885	1.15288	-0.10817	1.15288		-0.07984	1.15288	-0.27359	1.15288		-0.10605	1.15288	-0.11988	1.15288
													-0.02016	1.20301	-0.13175	1.20301		-0.11412	1.20301	-0.15697	1.20301		-0.16414	1.20301	-0.14636	1.20301		-0.08885	1.20301	-0.10254	1.20301		-0.09027	1.20301	-0.24742	1.20301		-0.12009	1.20301	-0.12613	1.20301
													-0.02071	1.25313	-0.14854	1.25313		-0.11162	1.25313	-0.1944	1.25313		-0.15972	1.25313	-0.14007	1.25313		-0.08821	1.25313	-0.09818	1.25313		-0.09781	1.25313	-0.22394	1.25313		-0.12955	1.25313	-0.1268	1.25313
													-0.0221	1.30326	-0.16134	1.30326		-0.11636	1.30326	-0.22699	1.30326		-0.16014	1.30326	-0.13974	1.30326		-0.08492	1.30326	-0.09511	1.30326		-0.10417	1.30326	-0.20692	1.30326		-0.13526	1.30326	-0.12357	1.30326
													-0.02512	1.35338	-0.16701	1.35338		-0.1338	1.35338	-0.24525	1.35338		-0.16703	1.35338	-0.14464	1.35338		-0.07928	1.35338	-0.09251	1.35338		-0.11387	1.35338	-0.19884	1.35338		-0.14028	1.35338	-0.12053	1.35338
													-0.03147	1.40351	-0.16422	1.40351		-0.16472	1.40351	-0.24381	1.40351		-0.17871	1.40351	-0.15156	1.40351		-0.07455	1.40351	-0.0894	1.40351		-0.13218	1.40351	-0.19909	1.40351		-0.14748	1.40351	-0.12205	1.40351
													-0.04254	1.45363	-0.15452	1.45363		-0.20549	1.45363	-0.22354	1.45363		-0.19184	1.45363	-0.15703	1.45363		-0.07598	1.45363	-0.08539	1.45363		-0.16226	1.45363	-0.20361	1.45363		-0.15696	1.45363	-0.12992	1.45363
													-0.0585	1.50376	-0.14258	1.50376		-0.25031	1.50376	-0.19173	1.50376		-0.20317	1.50376	-0.15936	1.50376		-0.08849	1.50376	-0.0811	1.50376		-0.20253	1.50376	-0.20677	1.50376		-0.16544	1.50376	-0.14214	1.50376
													-0.07867	1.55388	-0.13478	1.55388		-0.29306	1.55388	-0.15982	1.55388		-0.2106	1.55388	-0.15897	1.55388		-0.11443	1.55388	-0.07787	1.55388		-0.24592	1.55388	-0.20426	1.55388		-0.16814	1.55388	-0.15408	1.55388
													-0.10281	1.60401	-0.13652	1.60401		-0.32772	1.60401	-0.13955	1.60401		-0.2133	1.60401	-0.15733	1.60401		-0.1525	1.60401	-0.07704	1.60401		-0.28156	1.60401	-0.19525	1.60401		-0.16186	1.60401	-0.16129	1.60401
													-0.13159	1.65414	-0.14944	1.65414		-0.34853	1.65414	-0.13884	1.65414		-0.21147	1.65414	-0.15534	1.65414		-0.19806	1.65414	-0.07915	1.65414		-0.29878	1.65414	-0.18243	1.65414		-0.14712	1.65414	-0.16197	1.65414
													-0.1651	1.70426	-0.17015	1.70426		-0.3514	1.70426	-0.15882	1.70426		-0.20634	1.70426	-0.15271	1.70426		-0.2442	1.70426	-0.08352	1.70426		-0.29154	1.70426	-0.17028	1.70426		-0.12776	1.70426	-0.15744	1.70426
													-0.20067	1.75439	-0.19139	1.75439		-0.33639	1.75439	-0.19364	1.75439		-0.20009	1.75439	-0.14849	1.75439		-0.28293	1.75439	-0.08864	1.75439		-0.26101	1.75439	-0.1629	1.75439		-0.10877	1.75439	-0.1507	1.75439
													-0.23241	1.80451	-0.20535	1.80451		-0.30898	1.80451	-0.23311	1.80451		-0.19523	1.80451	-0.1419	1.80451		-0.30662	1.80451	-0.09318	1.80451		-0.21495	1.80451	-0.16237	1.80451		-0.09405	1.80451	-0.14422	1.80451
													-0.25369	1.85464	-0.20745	1.85464		-0.27799	1.85464	-0.26736	1.85464		-0.19358	1.85464	-0.13264	1.85464		-0.30984	1.85464	-0.09718	1.85464		-0.16448	1.85464	-0.16812	1.85464		-0.08531	1.85464	-0.13861	1.85464
													-0.26087	1.90476	-0.19839	1.90476		-0.25168	1.90476	-0.29106	1.90476		-0.19541	1.90476	-0.12081	1.90476		-0.29121	1.90476	-0.10234	1.90476		-0.12022	1.90476	-0.17741	1.90476		-0.08231	1.90476	-0.13262	1.90476
													-0.25518	1.95489	-0.18326	1.95489		-0.2348	1.95489	-0.30481	1.95489		-0.19975	1.95489	-0.10683	1.95489		-0.25417	1.95489	-0.11117	1.95489		-0.08959	1.95489	-0.18715	1.95489		-0.08366	1.95489	-0.1243	1.95489
													-0.24167	2.00501	-0.16845	2.00501		-0.22859	2.00501	-0.31295	2.00501		-0.20527	2.00501	-0.09174	2.00501		-0.20634	2.00501	-0.12512	2.00501		-0.07601	2.00501	-0.19648	2.00501		-0.08747	2.00501	-0.11249	2.00501
													-0.22642	2.05514	-0.15828	2.05514		-0.2323	2.05514	-0.31942	2.05514		-0.21098	2.05514	-0.07743	2.05514		-0.15745	2.05514	-0.14286	2.05514		-0.07967	2.05514	-0.2086	2.05514		-0.09186	2.05514	-0.09768	2.05514
													-0.21434	2.10526	-0.15345	2.10526		-0.24418	2.10526	-0.32471	2.10526		-0.21602	2.10526	-0.0662	2.10526		-0.11675	2.10526	-0.16003	2.10526		-0.09846	2.10526	-0.22999	2.10526		-0.09516	2.10526	-0.08187	2.10526
													-0.208	2.15539	-0.15188	2.15539		-0.26097	2.15539	-0.32598	2.15539		-0.21878	2.15539	-0.05996	2.15539		-0.09076	2.15539	-0.17085	2.15539		-0.1285	2.15539	-0.26661	2.15539		-0.09624	2.15539	-0.06758	2.15539
													-0.20725	2.20551	-0.15081	2.20551		-0.27747	2.20551	-0.32031	2.20551		-0.21674	2.20551	-0.05937	2.20551		-0.08187	2.20551	-0.17091	2.20551		-0.16447	2.20551	-0.31871	2.20551		-0.09478	2.20551	-0.05668	2.20551
													-0.20915	2.25564	-0.14866	2.25564		-0.28741	2.25564	-0.30812	2.25564		-0.20747	2.25564	-0.06347	2.25564		-0.08821	2.25564	-0.15936	2.25564		-0.20035	2.25564	-0.37771	2.25564		-0.09147	2.25564	-0.04974	2.25564
													-0.20871	2.30576	-0.14534	2.30576		-0.28602	2.30576	-0.29391	2.30576		-0.1902	2.30576	-0.06994	2.30576		-0.10481	2.30576	-0.13924	2.30576		-0.23097	2.30576	-0.42796	2.30576		-0.08793	2.30576	-0.04618	2.30576
													-0.20088	2.35589	-0.14155	2.35589		-0.27252	2.35589	-0.2836	2.35589		-0.16693	2.35589	-0.07594	2.35589		-0.12556	2.35589	-0.1158	2.35589		-0.2536	2.35589	-0.45337	2.35589		-0.08642	2.35589	-0.04524	2.35589
													-0.18307	2.40602	-0.13798	2.40602		-0.25094	2.40602	-0.28094	2.40602		-0.14194	2.40602	-0.07912	2.40602		-0.14548	2.40602	-0.09438	2.40602		-0.26839	2.40602	-0.44547	2.40602		-0.08934	2.40602	-0.04702	2.40602
													-0.15702	2.45614	-0.13543	2.45614		-0.229	2.45614	-0.28628	2.45614		-0.12019	2.45614	-0.07848	2.45614		-0.16234	2.45614	-0.07898	2.45614		-0.27748	2.45614	-0.40795	2.45614		-0.09899	2.45614	-0.05289	2.45614
													-0.12854	2.50627	-0.1352	2.50627		-0.21557	2.50627	-0.29869	2.50627		-0.10572	2.50627	-0.07478	2.50627		-0.17712	2.50627	-0.07179	2.50627		-0.28348	2.50627	-0.35468	2.50627		-0.11728	2.50627	-0.06498	2.50627
													-0.10544	2.55639	-0.13884	2.55639		-0.21812	2.55639	-0.31884	2.55639		-0.10069	2.55639	-0.07014	2.55639		-0.19312	2.55639	-0.07331	2.55639		-0.28841	2.55639	-0.30276	2.55639		-0.14524	2.55639	-0.08465	2.55639
													-0.09478	2.60652	-0.14671	2.60652		-0.2404	2.60652	-0.34922	2.60652		-0.10527	2.60652	-0.06714	2.60652		-0.21423	2.60652	-0.08228	2.60652		-0.29358	2.60652	-0.26516	2.60652		-0.18217	2.60652	-0.11082	2.60652
													-0.10064	2.65664	-0.15667	2.65664		-0.28036	2.65664	-0.3908	2.65664		-0.1177	2.65664	-0.06764	2.65664		-0.24334	2.65664	-0.09568	2.65664		-0.29976	2.65664	-0.24717	2.65664		-0.22465	2.65664	-0.13941	2.65664
													-0.12296	2.70677	-0.16433	2.70677		-0.32928	2.70677	-0.43881	2.70677		-0.13436	2.70677	-0.07177	2.70677		-0.28124	2.70677	-0.10919	2.70677		-0.30701	2.70677	-0.2474	2.70677		-0.26635	2.70677	-0.16428	2.70677
													-0.15734	2.75689	-0.16525	2.75689		-0.37339	2.75689	-0.48176	2.75689		-0.15063	2.75689	-0.07779	2.75689		-0.32618	2.75689	-0.11826	2.75689		-0.31414	2.75689	-0.26168	2.75689		-0.29915	2.75689	-0.17954	2.75689
													-0.19622	2.80702	-0.15751	2.80702		-0.39904	2.80702	-0.50559	2.80702		-0.16272	2.80702	-0.08299	2.80702		-0.37371	2.80702	-0.11957	2.80702		-0.3187	2.80702	-0.28684	2.80702		-0.3155	2.80702	-0.18193	2.80702
													-0.23166	2.85714	-0.14274	2.85714		-0.3991	2.85714	-0.50082	2.85714		-0.16976	2.85714	-0.08532	2.85714		-0.41662	2.85714	-0.11208	2.85714		-0.31798	2.85714	-0.32272	2.85714		-0.31135	2.85714	-0.17211	2.85714
													-0.25881	2.90727	-0.12493	2.90727		-0.37691	2.90727	-0.4679	2.90727		-0.17427	2.90727	-0.08465	2.90727		-0.44588	2.90727	-0.09729	2.90727		-0.31084	2.90727	-0.37106	2.90727		-0.2878	2.90727	-0.15408	2.90727
													-0.27772	2.95739	-0.10811	2.95739		-0.34488	2.95739	-0.41725	2.95739		-0.18009	2.95739	-0.08278	2.95739		-0.45326	2.95739	-0.07867	2.95739		-0.29919	2.95739	-0.43203	2.95739		-0.25065	2.95739	-0.13315	2.95739
													-0.29218	3.00752	-0.09472	3.00752		-0.31828	3.00752	-0.3637	3.00752		-0.18902	3.00752	-0.08215	3.00752		-0.43521	3.00752	-0.06062	3.00752		-0.2876	3.00752	-0.50012	3.00752		-0.20804	3.00752	-0.11359	3.00752
													-0.30619	3.05764	-0.08532	3.05764		-0.30798	3.05764	-0.3192	3.05764		-0.19874	3.05764	-0.08433	3.05764		-0.39586	3.05764	-0.04723	3.05764		-0.28088	3.05764	-0.56271	3.05764		-0.16751	3.05764	-0.09751	3.05764
													-0.3208	3.10777	-0.07928	3.10777		-0.31619	3.10777	-0.28822	3.10777		-0.20399	3.10777	-0.08923	3.10777		-0.34659	3.10777	-0.04126	3.10777		-0.28103	3.10777	-0.6034	3.10777		-0.1344	3.10777	-0.08534	3.10777
													-0.33336	3.15789	-0.07555	3.15789		-0.33707	3.15789	-0.26807	3.15789		-0.20024	3.15789	-0.09546	3.15789		-0.30195	3.15789	-0.04337	3.15789		-0.2858	3.15789	-0.60904	3.15789		-0.11177	3.15789	-0.07743	3.15789
													-0.33971	3.20802	-0.07316	3.20802		-0.36102	3.20802	-0.25251	3.20802		-0.18697	3.20802	-0.10109	3.20802		-0.27395	3.20802	-0.05192	3.20802		-0.28991	3.20802	-0.57636	3.20802		-0.10119	3.20802	-0.07505	3.20802
													-0.33754	3.25815	-0.0714	3.25815		-0.37954	3.25815	-0.23589	3.25815		-0.16824	3.25815	-0.10445	3.25815		-0.26795	3.25815	-0.06343	3.25815		-0.28792	3.25815	-0.51404	3.25815		-0.10281	3.25815	-0.07982	3.25815
													-0.32818	3.30827	-0.06996	3.30827		-0.38782	3.30827	-0.21538	3.30827		-0.15012	3.30827	-0.10458	3.30827		-0.28171	3.30827	-0.07376	3.30827		-0.27686	3.30827	-0.43865	3.30827		-0.11456	3.30827	-0.09183	3.30827
													-0.31568	3.3584	-0.06879	3.3584		-0.38447	3.3584	-0.19114	3.3584		-0.13732	3.3584	-0.10138	3.3584		-0.30704	3.3584	-0.07973	3.3584		-0.25693	3.3584	-0.3671	3.3584		-0.13141	3.3584	-0.10803	3.3584
													-0.30395	3.40852	-0.06804	3.40852		-0.36992	3.40852	-0.16522	3.40852		-0.13097	3.40852	-0.09546	3.40852		-0.33305	3.40852	-0.08037	3.40852		-0.2308	3.40852	-0.30989	3.40852		-0.14635	3.40852	-0.12263	3.40852
													-0.2945	3.45865	-0.06802	3.45865		-0.34536	3.45865	-0.14047	3.45865		-0.1289	3.45865	-0.08776	3.45865		-0.34965	3.45865	-0.07697	3.45865		-0.20227	3.45865	-0.26858	3.45865		-0.15305	3.45865	-0.12958	3.45865
													-0.2862	3.50877	-0.06933	3.50877		-0.31314	3.50877	-0.12026	3.50877		-0.12739	3.50877	-0.0792	3.50877		-0.35081	3.50877	-0.07204	3.50877		-0.17537	3.50877	-0.23822	3.50877		-0.149	3.50877	-0.12591	3.50877
													-0.27662	3.5589	-0.07304	3.5589		-0.27763	3.5589	-0.10867	3.5589		-0.12321	3.5589	-0.07073	3.5589		-0.33639	3.5589	-0.06788	3.5589		-0.15386	3.5589	-0.21257	3.5589		-0.13707	3.5589	-0.11365	3.5589
													-0.26354	3.60902	-0.08034	3.60902		-0.24518	3.60902	-0.11056	3.60902		-0.11496	3.60902	-0.06336	3.60902		-0.31216	3.60902	-0.06558	3.60902		-0.14091	3.60902	-0.18865	3.60902		-0.12432	3.60902	-0.09914	3.60902
													-0.24611	3.65915	-0.09193	3.65915		-0.22275	3.65915	-0.13066	3.65915		-0.10344	3.65915	-0.05823	3.65915		-0.28769	3.65915	-0.06489	3.65915		-0.13891	3.65915	-0.16834	3.65915		-0.11875	3.65915	-0.09002	3.65915
													-0.22548	3.70927	-0.10708	3.70927		-0.21564	3.70927	-0.17166	3.70927		-0.09107	3.70927	-0.0563	3.70927		-0.27308	3.70927	-0.06471	3.70927		-0.14928	3.70927	-0.15706	3.70927		-0.12547	3.70927	-0.09153	3.70927
													-0.20527	3.7594	-0.12326	3.7594		-0.22554	3.7594	-0.23211	3.7594		-0.08093	3.7594	-0.0581	3.7594		-0.27561	3.7594	-0.06373	3.7594		-0.1724	3.7594	-0.16101	3.7594		-0.14398	3.7594	-0.10399	3.7594
													-0.19081	3.80952	-0.13666	3.80952		-0.25013	3.80952	-0.30552	3.80952		-0.07559	3.80952	-0.06366	3.80952		-0.29743	3.80952	-0.0612	3.80952		-0.20762	3.80952	-0.18434	3.80952		-0.16797	3.80952	-0.12254	3.80952
													-0.18741	3.85965	-0.14365	3.85965		-0.28431	3.85965	-0.38134	3.85965		-0.07622	3.85965	-0.07241	3.85965		-0.33553	3.85965	-0.05742	3.85965		-0.2531	3.85965	-0.22717	3.85965		-0.18781	3.85965	-0.1393	3.85965
													-0.19813	3.90977	-0.14231	3.90977		-0.32209	3.90977	-0.4473	3.90977		-0.08222	3.90977	-0.083	3.90977		-0.38349	3.90977	-0.0538	3.90977		-0.30542	3.90977	-0.28422	3.90977		-0.19479	3.90977	-0.14693	3.90977
													-0.22254	3.9599	-0.13336	3.9599		-0.35772	3.9599	-0.49199	3.9599		-0.09151	3.9599	-0.09329	3.9599		-0.43419	3.9599	-0.05208	3.9599		-0.35877	3.9599	-0.34479	3.9599		-0.18508	3.9599	-0.14189	3.9599
													-0.25691	4.01003	-0.11957	4.01003		-0.38571	4.01003	-0.50682	4.01003		-0.10156	4.01003	-0.10083	4.01003		-0.48112	4.01003	-0.05326	4.01003		-0.40468	4.01003	-0.39474	4.01003		-0.16126	4.01003	-0.12573	4.01003
													-0.29578	4.06015	-0.1044	4.06015		-0.40092	4.06015	-0.4877	4.06015		-0.11047	4.06015	-0.10378	4.06015		-0.51798	4.06015	-0.05679	4.06015		-0.43345	4.06015	-0.42083	4.06015		-0.13075	4.06015	-0.10395	4.06015
													-0.33398	4.11028	-0.09063	4.11028		-0.3997	4.11028	-0.43683	4.11028		-0.11767	4.11028	-0.10171	4.11028		-0.53801	4.11028	-0.0608	4.11028		-0.43756	4.11028	-0.41595	4.11028		-0.10239	4.11028	-0.08339	4.11028
													-0.36799	4.1604	-0.07983	4.1604		-0.3818	4.1604	-0.36371	4.1604		-0.1236	4.1604	-0.09554	4.1604		-0.53536	4.1604	-0.06313	4.1604		-0.41593	4.1604	-0.3826	4.1604		-0.08311	4.1604	-0.06963	4.1604
													-0.39595	4.21053	-0.07262	4.21053		-0.35134	4.21053	-0.28381	4.21053		-0.12859	4.21053	-0.0868	4.21053		-0.50879	4.21053	-0.06262	4.21053		-0.37612	4.21053	-0.33251	4.21053		-0.07624	4.21053	-0.0655	4.21053
													-0.41603	4.26065	-0.06908	4.26065		-0.31578	4.26065	-0.2142	4.26065		-0.13181	4.26065	-0.07685	4.26065		-0.46479	4.26065	-0.05963	4.26065		-0.3323	4.26065	-0.28239	4.26065		-0.08163	4.26065	-0.0711	4.26065
													-0.42497	4.31078	-0.06874	4.31078		-0.28397	4.31078	-0.1679	4.31078		-0.1312	4.31078	-0.06678	4.31078		-0.41658	4.31078	-0.05547	4.31078		-0.29931	4.31078	-0.24788	4.31078		-0.09685	4.31078	-0.08454	4.31078
													-0.41853	4.3609	-0.07047	4.3609		-0.26462	4.3609	-0.15021	4.3609		-0.12478	4.3609	-0.05782	4.3609		-0.37916	4.3609	-0.05131	4.3609		-0.28571	4.3609	-0.23832	4.3609		-0.11844	4.3609	-0.10298	4.3609
													-0.39433	4.41103	-0.07256	4.41103		-0.26564	4.41103	-0.15884	4.41103		-0.11229	4.41103	-0.05159	4.41103		-0.36356	4.41103	-0.04727	4.41103		-0.29006	4.41103	-0.25392	4.41103		-0.14247	4.41103	-0.12319	4.41103
													-0.35516	4.46115	-0.07327	4.46115		-0.2929	4.46115	-0.18699	4.46115		-0.09596	4.46115	-0.04972	4.46115		-0.37395	4.46115	-0.04252	4.46115		-0.30259	4.46115	-0.28593	4.46115		-0.16458	4.46115	-0.14168	4.46115
													-0.30981	4.51128	-0.07156	4.51128		-0.3475	4.51128	-0.22664	4.51128		-0.07974	4.51128	-0.05312	4.51128		-0.40793	4.51128	-0.03588	4.51128		-0.31113	4.51128	-0.31978	4.51128		-0.18026	4.51128	-0.15493	4.51128
													-0.27045	4.5614	-0.06747	4.5614		-0.42255	4.5614	-0.26994	4.5614		-0.06762	4.5614	-0.0613	4.5614		-0.45845	4.5614	-0.02678	4.5614		-0.30771	4.5614	-0.34044	4.5614		-0.18602	4.5614	-0.16013	4.5614
													-0.24792	4.61153	-0.06204	4.61153		-0.50234	4.61153	-0.30888	4.61153		-0.06223	4.61153	-0.07238	4.61153		-0.51583	4.61153	-0.01569	4.61153		-0.29201	4.61153	-0.3381	4.61153		-0.18133	4.61153	-0.15659	4.61153
													-0.24817	4.66165	-0.05668	4.66165		-0.56621	4.66165	-0.33513	4.66165		-0.06443	4.66165	-0.08377	4.66165		-0.57012	4.66165	-0.0043	4.66165		-0.27025	4.66165	-0.31164	4.66165		-0.16957	4.66165	-0.14642	4.66165
													-0.27156	4.71178	-0.05265	4.71178		-0.59613	4.71178	-0.34142	4.71178		-0.07355	4.71178	-0.09309	4.71178		-0.61357	4.71178	0.00498	4.71178		-0.25109	4.71178	-0.26821	4.71178		-0.1568	4.71178	-0.13389	4.71178
													-0.31487	4.7619	-0.05066	4.7619		-0.5843	4.7619	-0.3241	4.7619		-0.08785	4.7619	-0.09868	4.7619		-0.6423	4.7619	0.00982	4.7619		-0.24126	4.7619	-0.21952	4.7619		-0.14854	4.7619	-0.12326	4.7619
													-0.37333	4.81203	-0.05081	4.81203		-0.53639	4.81203	-0.28522	4.81203		-0.10495	4.81203	-0.0997	4.81203		-0.65604	4.81203	0.00905	4.81203		-0.2431	4.81203	-0.17686	4.81203		-0.14671	4.81203	-0.11674	4.81203
													-0.44099	4.86216	-0.05268	4.86216		-0.46871	4.86216	-0.23233	4.86216		-0.12225	4.86216	-0.09599	4.86216		-0.65648	4.86216	0.00327	4.86216		-0.25458	4.86216	-0.14735	4.86216		-0.14883	4.86216	-0.11382	4.86216
													-0.50976	4.91228	-0.05536	4.91228		-0.40109	4.91228	-0.17592	4.91228		-0.13751	4.91228	-0.08813	4.91228		-0.6459	4.91228	-0.00534	4.91228		-0.2712	4.91228	-0.13273	4.91228		-0.15	4.91228	-0.11238	4.91228
													-0.56957	4.96241	-0.05778	4.96241		-0.34921	4.96241	-0.12573	4.96241		-0.14921	4.96241	-0.07756	4.96241		-0.6269	4.96241	-0.01397	4.96241		-0.28819	4.96241	-0.13035	4.96241		-0.14602	4.96241	-0.11036	4.96241
													-0.61133	5.01253	-0.0591	5.01253		-0.31972	5.01253	-0.08773	5.01253		-0.15669	5.01253	-0.06639	5.01253		-0.60228	5.01253	-0.02021	5.01253		-0.3021	5.01253	-0.13528	5.01253		-0.13554	5.01253	-0.10673	5.01253
													-0.63112	5.06266	-0.05904	5.06266		-0.30967	5.06266	-0.06309	5.06266		-0.16002	5.06266	-0.05654	5.06266		-0.57425	5.06266	-0.0228	5.06266		-0.31131	5.06266	-0.14248	5.06266		-0.12024	5.06266	-0.10129	5.06266
													-0.63218	5.11278	-0.05796	5.11278		-0.30958	5.11278	-0.04925	5.11278		-0.15973	5.11278	-0.04878	5.11278		-0.54356	5.11278	-0.02166	5.11278		-0.31581	5.11278	-0.14847	5.11278		-0.10336	5.11278	-0.09409	5.11278
													-0.62283	5.16291	-0.05649	5.16291		-0.30846	5.16291	-0.04213	5.16291		-0.15638	5.16291	-0.04245	5.16291		-0.51021	5.16291	-0.01776	5.16291		-0.31701	5.16291	-0.15226	5.16291		-0.08814	5.16291	-0.08505	5.16291
													-0.61219	5.21303	-0.05511	5.21303		-0.29863	5.21303	-0.03803	5.21303		-0.1502	5.21303	-0.0361	5.21303		-0.47657	5.21303	-0.01275	5.21303		-0.31744	5.21303	-0.15513	5.21303		-0.07676	5.21303	-0.07425	5.21303
													-0.60719	5.26316	-0.05401	5.26316		-0.27848	5.26316	-0.03458	5.26316		-0.14123	5.26316	-0.02872	5.26316		-0.45082	5.26316	-0.00862	5.26316		-0.32008	5.26316	-0.15887	5.26316		-0.06997	5.26316	-0.06219	5.26316
													-0.61273	5.31328	-0.05336	5.31328		-0.25214	5.31328	-0.03076	5.31328		-0.12972	5.31328	-0.02073	5.31328		-0.44747	5.31328	-0.00707	5.31328		-0.32675	5.31328	-0.16352	5.31328		-0.06714	5.31328	-0.04984	5.31328
													-0.63344	5.36341	-0.05361	5.36341		-0.22674	5.36341	-0.02668	5.36341		-0.11692	5.36341	-0.01401	5.36341		-0.48262	5.36341	-0.00905	5.36341		-0.33668	5.36341	-0.16625	5.36341		-0.06676	5.36341	-0.03834	5.36341
													-0.67378	5.41353	-0.05551	5.41353		-0.20871	5.41353	-0.02318	5.41353		-0.10531	5.41353	-0.01105	5.41353		-0.56532	5.41353	-0.01436	5.41353		-0.3463	5.41353	-0.16274	5.41353		-0.06743	5.41353	-0.02885	5.41353
													-0.73488	5.46366	-0.0596	5.46366		-0.20136	5.46366	-0.02136	5.46366		-0.098	5.46366	-0.01359	5.46366		-0.69027	5.46366	-0.02191	5.46366		-0.35078	5.46366	-0.15012	5.46366		-0.06866	5.46366	-0.02237	5.46366
													-0.81035	5.51378	-0.06557	5.51378		-0.20449	5.51378	-0.02189	5.51378		-0.0973	5.51378	-0.02182	5.51378		-0.83759	5.51378	-0.03029	5.51378		-0.34614	5.51378	-0.12927	5.51378		-0.07098	5.51378	-0.01964	5.51378
													-0.8859	5.56391	-0.0721	5.56391		-0.21565	5.56391	-0.02453	5.56391		-0.10322	5.56391	-0.0344	5.56391		-0.98121	5.56391	-0.03835	5.56391		-0.331	5.56391	-0.10458	5.56391		-0.07517	5.56391	-0.02089	5.56391
													-0.94636	5.61404	-0.07745	5.61404		-0.23183	5.61404	-0.02825	5.61404		-0.11294	5.61404	-0.04931	5.61404		-1.10116	5.61404	-0.0455	5.61404		-0.30706	5.61404	-0.08163	5.61404		-0.08118	5.61404	-0.02568	5.61404
													-0.98655	5.66416	-0.08055	5.66416		-0.25038	5.66416	-0.03181	5.66416		-0.12176	5.66416	-0.06478	5.66416		-1.19151	5.66416	-0.05156	5.66416		-0.27862	5.66416	-0.06488	5.66416		-0.08774	5.66416	-0.03296	5.66416
													-1.01787	5.71429	-0.08185	5.71429		-0.26895	5.71429	-0.03423	5.71429		-0.12525	5.71429	-0.07981	5.71429		-1.25963	5.71429	-0.05643	5.71429		-0.25131	5.71429	-0.05679	5.71429		-0.09298	5.71429	-0.0414	5.71429
													-1.06385	5.76441	-0.08307	5.76441		-0.28518	5.76441	-0.03473	5.76441		-0.12131	5.76441	-0.09374	5.76441		-1.31918	5.76441	-0.06008	5.76441		-0.23044	5.76441	-0.05833	5.76441		-0.09579	5.76441	-0.05016	5.76441
													-1.14758	5.81454	-0.08633	5.81454		-0.29669	5.81454	-0.03248	5.81454		-0.11109	5.81454	-0.1056	5.81454		-1.38277	5.81454	-0.06281	5.81454		-0.21951	5.81454	-0.06949	5.81454		-0.09696	5.81454	-0.05944	5.81454
													-1.27957	5.86466	-0.09306	5.86466		-0.30153	5.86466	-0.02689	5.86466		-0.09809	5.86466	-0.11371	5.86466		-1.45757	5.86466	-0.06557	5.86466		-0.21913	5.86466	-0.08898	5.86466		-0.09926	5.86466	-0.07063	5.86466
													-1.45309	5.91479	-0.10358	5.91479		-0.29873	5.91479	-0.01832	5.91479		-0.08623	5.91479	-0.11625	5.91479		-1.54423	5.91479	-0.06988	5.91479		-0.22682	5.91479	-0.11344	5.91479		-0.10621	5.91479	-0.08564	5.91479
													-1.64658	5.96491	-0.11705	5.96491		-0.2889	5.96491	-0.00875	5.96491		-0.07811	5.96491	-0.11241	5.96491		-1.63788	5.96491	-0.07733	5.96491		-0.23762	5.96491	-0.13746	5.96491		-0.12023	5.96491	-0.10561	5.96491
													-1.82871	6.01504	-0.13166	6.01504		-0.27484	6.01504	-0.0014	6.01504		-0.07437	6.01504	-0.10327	6.01504		-1.73098	6.01504	-0.08863	6.01504		-0.24557	6.01504	-0.15497	6.01504		-0.14093	6.01504	-0.12977	6.01504
													-1.96409	6.06516	-0.14476	6.06516		-0.26169	6.06516	0.00059	6.06516		-0.07423	6.06516	-0.09179	6.06516		-1.81633	6.06516	-0.10294	6.06516		-0.24588	6.06516	-0.16148	6.06516		-0.16463	6.06516	-0.15521	6.06516
													-2.02226	6.11529	-0.15349	6.11529		-0.25561	6.11529	-0.00443	6.11529		-0.07654	6.11529	-0.08179	6.11529		-1.88758	6.11529	-0.11776	6.11529		-0.23689	6.11529	-0.15593	6.11529		-0.18557	6.11529	-0.17787	6.11529
													-1.9912	6.16541	-0.15589	6.16541		-0.26095	6.16541	-0.01575	6.16541		-0.08053	6.16541	-0.07669	6.16541		-1.93648	6.16541	-0.12965	6.16541		-0.22082	6.16541	-0.14087	6.16541		-0.19842	6.16541	-0.19431	6.16541
													-1.88951	6.21554	-0.15225	6.21554		-0.27728	6.21554	-0.03043	6.21554		-0.08589	6.21554	-0.07847	6.21554		-1.95061	6.21554	-0.13548	6.21554		-0.20268	6.21554	-0.12109	6.21554		-0.20052	6.21554	-0.20288	6.21554
													-1.76619	6.26566	-0.1455	6.26566		-0.29872	6.26566	-0.04432	6.26566		-0.09229	6.26566	-0.08723	6.26566		-1.91648	6.26566	-0.13355	6.26566		-0.18775	6.26566	-0.10148	6.26566		-0.19275	6.26566	-0.20378	6.26566
													-1.68222	6.31579	-0.13994	6.31579		-0.31669	6.31579	-0.05354	6.31579		-0.09909	6.31579	-0.10126	6.31579		-1.82806	6.31579	-0.1242	6.31579		-0.17917	6.31579	-0.08554	6.31579		-0.17843	6.31579	-0.19801	6.31579
													-1.68232	6.36591	-0.13899	6.36591		-0.32485	6.36591	-0.05601	6.36591		-0.10523	6.36591	-0.11732	6.36591		-1.69425	6.36591	-0.10977	6.36591		-0.17686	6.36591	-0.07481	6.36591		-0.16155	6.36591	-0.18665	6.36591
													-1.77502	6.41604	-0.14341	6.41604		-0.32271	6.41604	-0.05218	6.41604		-0.1095	6.41604	-0.13137	6.41604		-1.53815	6.41604	-0.09391	6.41604		-0.17804	6.41604	-0.06932	6.41604		-0.14539	6.41604	-0.17118	6.41604
													-1.93298	6.46617	-0.15123	6.46617		-0.31547	6.46617	-0.04457	6.46617		-0.11093	6.46617	-0.13976	6.46617		-1.38756	6.46617	-0.08042	6.46617		-0.17882	6.46617	-0.06808	6.46617		-0.1321	6.46617	-0.15443	6.46617
													-2.11004	6.51629	-0.15914	6.51629		-0.31016	6.51629	-0.03646	6.51629		-0.10931	6.51629	-0.14086	6.51629		-1.26298	6.51629	-0.07196	6.51629		-0.17602	6.51629	-0.06961	6.51629		-0.12276	6.51629	-0.14071	6.51629
													-2.26073	6.56642	-0.16421	6.56642		-0.31088	6.56642	-0.03044	6.56642		-0.10556	6.56642	-0.13638	6.56642		-1.17141	6.56642	-0.06935	6.56642		-0.16858	6.56642	-0.07227	6.56642		-0.11767	6.56642	-0.13443	6.56642
													-2.35191	6.61654	-0.16482	6.61654		-0.31648	6.61654	-0.02773	6.61654		-0.10184	6.61654	-0.13137	6.61654		-1.10906	6.61654	-0.07175	6.61654		-0.15815	6.61654	-0.07473	6.61654		-0.1165	6.61654	-0.13782	6.61654
													-2.36634	6.66667	-0.16078	6.66667		-0.32187	6.66667	-0.02837	6.66667		-0.10091	6.66667	-0.13249	6.66667		-1.0693	6.66667	-0.0776	6.66667		-0.14838	6.66667	-0.07641	6.66667		-0.11863	6.66667	-0.14935	6.66667
													-2.30297	6.71679	-0.15292	6.71679		-0.32165	6.71679	-0.03161	6.71679		-0.10504	6.71679	-0.1451	6.71679		-1.04941	6.71679	-0.08554	6.71679		-0.14325	6.71679	-0.07756	6.71679		-0.12351	6.71679	-0.16415	6.71679
													-2.1752	6.76692	-0.14269	6.76692		-0.31345	6.76692	-0.03624	6.76692		-0.11472	6.76692	-0.17048	6.76692		-1.0513	6.76692	-0.09477	6.76692		-0.1449	6.76692	-0.079	6.76692		-0.131	6.76692	-0.17643	6.76692
													-2.00555	6.81704	-0.13169	6.81704		-0.29913	6.81704	-0.04058	6.81704		-0.12805	6.81704	-0.20458	6.81704		-1.07669	6.81704	-0.10473	6.81704		-0.15251	6.81704	-0.08139	6.81704		-0.14155	6.81704	-0.18255	6.81704
													-1.81739	6.86717	-0.12128	6.86717		-0.28396	6.86717	-0.04292	6.86717		-0.14122	6.86717	-0.23925	6.86717		-1.12058	6.86717	-0.11447	6.86717		-0.16266	6.86717	-0.08469	6.86717		-0.15597	6.86717	-0.18267	6.86717
													-1.62839	6.91729	-0.11234	6.91729		-0.27467	6.91729	-0.04228	6.91729		-0.15019	6.91729	-0.26574	6.91729		-1.1677	6.91729	-0.12242	6.91729		-0.17106	6.91729	-0.08812	6.91729		-0.17447	6.91729	-0.17984	6.91729
													-1.44909	6.96742	-0.10527	6.96742		-0.27727	6.96742	-0.03933	6.96742		-0.15285	6.96742	-0.27869	6.96742		-1.19541	6.96742	-0.12668	6.96742		-0.17463	6.96742	-0.09076	6.96742		-0.19565	6.96742	-0.17736	6.96742
													-1.28538	7.01754	-0.10016	7.01754		-0.29464	7.01754	-0.03658	7.01754		-0.1504	7.01754	-0.27841	7.01754		-1.18268	7.01754	-0.12573	7.01754		-0.17271	7.01754	-0.09223	7.01754		-0.21625	7.01754	-0.17679	7.01754
													-1.14166	7.06767	-0.09695	7.06767		-0.3244	7.06767	-0.03737	7.06767		-0.1469	7.06767	-0.26985	7.06767		-1.12066	7.06767	-0.11927	7.06767		-0.16692	7.06767	-0.09286	7.06767		-0.23245	7.06767	-0.17801	7.06767
													-1.02201	7.11779	-0.09549	7.11779		-0.35833	7.11779	-0.04425	7.11779		-0.14711	7.11779	-0.25925	7.11779		-1.01773	7.11779	-0.1085	7.11779		-0.1597	7.11779	-0.09329	7.11779		-0.242	7.11779	-0.18094	7.11779
													-0.92919	7.16792	-0.09537	7.16792		-0.38483	7.16792	-0.05763	7.16792		-0.1537	7.16792	-0.25077	7.16792		-0.8954	7.16792	-0.09589	7.16792		-0.15261	7.16792	-0.09366	7.16792		-0.24563	7.16792	-0.18662	7.16792
													-0.86179	7.21805	-0.09573	7.21805		-0.39385	7.21805	-0.0759	7.21805		-0.16571	7.21805	-0.2453	7.21805		-0.77786	7.21805	-0.08422	7.21805		-0.1455	7.21805	-0.09335	7.21805		-0.24634	7.21805	-0.19633	7.21805
													-0.81195	7.26817	-0.09532	7.26817		-0.38179	7.26817	-0.09653	7.26817		-0.17905	7.26817	-0.2413	7.26817		-0.68219	7.26817	-0.07572	7.26817		-0.13707	7.26817	-0.09143	7.26817		-0.24713	7.26817	-0.20942	7.26817
													-0.76641	7.3183	-0.09288	7.3183		-0.35299	7.3183	-0.11733	7.3183		-0.18899	7.3183	-0.2366	7.3183		-0.61437	7.3183	-0.07136	7.3183		-0.12645	7.3183	-0.08749	7.3183		-0.24879	7.3183	-0.22207	7.3183
													-0.71206	7.36842	-0.08773	7.36842		-0.31688	7.36842	-0.13683	7.36842		-0.19297	7.36842	-0.22975	7.36842		-0.57125	7.36842	-0.07076	7.36842		-0.1144	7.36842	-0.08224	7.36842		-0.24953	7.36842	-0.22862	7.36842
													-0.64276	7.41855	-0.08017	7.41855		-0.28286	7.41855	-0.15391	7.41855		-0.19198	7.41855	-0.22065	7.41855		-0.54526	7.41855	-0.0725	7.41855		-0.10326	7.41855	-0.07737	7.41855		-0.24638	7.41855	-0.22468	7.41855
													-0.56265	7.46867	-0.07127	7.46867		-0.25647	7.46867	-0.16716	7.46867		-0.18966	7.46867	-0.21036	7.46867		-0.52906	7.46867	-0.07478	7.46867		-0.09571	7.46867	-0.07469	7.46867		-0.23731	7.46867	-0.20966	7.46867
													-0.48332	7.5188	-0.06243	7.5188		-0.23877	7.5188	-0.17519	7.5188		-0.18992	7.5188	-0.20038	7.5188		-0.51903	7.5188	-0.07622	7.5188		-0.09339	7.5188	-0.075	7.5188		-0.22247	7.5188	-0.18712	7.5188
													-0.41694	7.56892	-0.05491	7.56892		-0.22807	7.56892	-0.17749	7.56892		-0.19487	7.56892	-0.19175	7.56892		-0.51708	7.56892	-0.07651	7.56892		-0.09636	7.56892	-0.07762	7.56892		-0.20412	7.56892	-0.16273	7.56892
													-0.36977	7.61905	-0.04946	7.61905		-0.22207	7.61905	-0.17543	7.61905		-0.20404	7.61905	-0.18457	7.61905		-0.53003	7.61905	-0.07655	7.61905		-0.10344	7.61905	-0.08068	7.61905		-0.18575	7.61905	-0.14162	7.61905
													-0.34005	7.66917	-0.04632	7.66917		-0.2192	7.66917	-0.17227	7.66917		-0.21529	7.66917	-0.17823	7.66917		-0.56576	7.66917	-0.07792	7.66917		-0.11288	7.66917	-0.08223	7.66917		-0.17086	7.66917	-0.12688	7.66917
													-0.32082	7.7193	-0.04509	7.7193		-0.21877	7.7193	-0.17192	7.7193		-0.22613	7.7193	-0.17221	7.7193		-0.62714	7.7193	-0.08188	7.7193		-0.12283	7.7193	-0.08136	7.7193		-0.16211	7.7193	-0.11925	7.7193
													-0.30499	7.76942	-0.04494	7.76942		-0.22046	7.76942	-0.17699	7.76942		-0.23464	7.76942	-0.16658	7.76942		-0.7068	7.76942	-0.08846	7.76942		-0.13172	7.76942	-0.07862	7.76942		-0.16083	7.76942	-0.11789	7.76942
													-0.28925	7.81955	-0.04488	7.81955		-0.22355	7.81955	-0.18727	7.81955		-0.23951	7.81955	-0.16173	7.81955		-0.7864	7.81955	-0.09619	7.81955		-0.13876	7.81955	-0.07568	7.81955		-0.167	7.81955	-0.12097	7.81955
													-0.2747	7.86967	-0.04421	7.86967		-0.22651	7.86967	-0.19989	7.86967		-0.23961	7.86967	-0.15773	7.86967		-0.84229	7.86967	-0.10277	7.86967		-0.14435	7.86967	-0.07446	7.86967		-0.17938	7.86967	-0.12627	7.86967
													-0.26478	7.9198	-0.04282	7.9198		-0.22733	7.9198	-0.21098	7.9198		-0.23405	7.9198	-0.15399	7.9198		-0.85524	7.9198	-0.10607	7.9198		-0.15005	7.9198	-0.0762	7.9198		-0.19563	7.9198	-0.13152	7.9198
													-0.26252	7.96992	-0.04114	7.96992		-0.2245	7.96992	-0.21771	7.96992		-0.22276	7.96992	-0.14969	7.96992		-0.81915	7.96992	-0.10513	7.96992		-0.15769	7.96992	-0.08094	7.96992		-0.21254	7.96992	-0.13484	7.96992
													-0.26895	8.02005	-0.03989	8.02005		-0.21769	8.02005	-0.21921	8.02005		-0.2072	8.02005	-0.14449	8.02005		-0.74378	8.02005	-0.10061	8.02005		-0.16801	8.02005	-0.08749	8.02005		-0.2265	8.02005	-0.1352	8.02005
													-0.28276	8.07018	-0.03958	8.07018		-0.20761	8.07018	-0.21597	8.07018		-0.19023	8.07018	-0.13881	8.07018		-0.65017	8.07018	-0.09461	8.07018		-0.17949	8.07018	-0.09382	8.07018		-0.23465	8.07018	-0.13265	8.07018
													-0.30076	8.1203	-0.04028	8.1203		-0.19527	8.1203	-0.20847	8.1203		-0.17517	8.1203	-0.13342	8.1203		-0.5619	8.1203	-0.08997	8.1203		-0.18869	8.1203	-0.09798	8.1203		-0.23592	8.1203	-0.12823	8.1203
													-0.31846	8.17043	-0.04159	8.17043		-0.18136	8.17043	-0.19651	8.17043		-0.16434	8.17043	-0.12875	8.17043		-0.49677	8.17043	-0.08921	8.17043		-0.19187	8.17043	-0.09904	8.17043		-0.23138	8.17043	-0.12355	8.17043
													-0.33096	8.22055	-0.04278	8.22055		-0.16627	8.22055	-0.17961	8.22055		-0.15828	8.22055	-0.12446	8.22055		-0.46256	8.22055	-0.09366	8.22055		-0.18721	8.22055	-0.09755	8.22055		-0.22368	8.22055	-0.12022	8.22055
													-0.33426	8.27068	-0.0432	8.27068		-0.15069	8.27068	-0.15816	8.27068		-0.15578	8.27068	-0.11949	8.27068		-0.45777	8.27068	-0.10286	8.27068		-0.17593	8.27068	-0.09531	8.27068		-0.21591	8.27068	-0.11938	8.27068
													-0.3268	8.3208	-0.04245	8.3208		-0.13593	8.3208	-0.134	8.3208		-0.15471	8.3208	-0.11266	8.3208		-0.4755	8.3208	-0.11492	8.3208		-0.16159	8.3208	-0.09445	8.3208		-0.21073	8.3208	-0.12148	8.3208
													-0.31054	8.37093	-0.04061	8.37093		-0.12369	8.37093	-0.11011	8.37093		-0.15304	8.37093	-0.10338	8.37093		-0.50766	8.37093	-0.12745	8.37093		-0.14817	8.37093	-0.09644	8.37093		-0.20997	8.37093	-0.12626	8.37093
													-0.29112	8.42105	-0.03816	8.42105		-0.1154	8.42105	-0.08957	8.42105		-0.14954	8.42105	-0.09221	8.42105		-0.54729	8.42105	-0.13851	8.42105		-0.13835	8.42105	-0.1015	8.42105		-0.21406	8.42105	-0.13259	8.42105
													-0.27641	8.47118	-0.03582	8.47118		-0.11173	8.47118	-0.07464	8.47118		-0.14402	8.47118	-0.08077	8.47118		-0.58831	8.47118	-0.14702	8.47118		-0.13289	8.47118	-0.10856	8.47118		-0.22154	8.47118	-0.13855	8.47118
													-0.2738	8.5213	-0.03425	8.5213		-0.11264	8.5213	-0.06631	8.5213		-0.13706	8.5213	-0.07117	8.5213		-0.62379	8.5213	-0.15234	8.5213		-0.13103	8.5213	-0.11569	8.5213		-0.22899	8.5213	-0.14179	8.5213
													-0.28691	8.57143	-0.03378	8.57143		-0.11802	8.57143	-0.06447	8.57143		-0.12953	8.57143	-0.06505	8.57143		-0.64502	8.57143	-0.15361	8.57143		-0.13124	8.57143	-0.12088	8.57143		-0.23222	8.57143	-0.14053	8.57143
													-0.31342	8.62155	-0.03429	8.62155		-0.12815	8.62155	-0.0683	8.62155		-0.12215	8.62155	-0.06297	8.62155		-0.64296	8.62155	-0.14974	8.62155		-0.13172	8.62155	-0.12287	8.62155		-0.22857	8.62155	-0.13465	8.62155
													-0.34538	8.67168	-0.03529	8.67168		-0.14349	8.67168	-0.0767	8.67168		-0.11551	8.67168	-0.06429	8.67168		-0.61231	8.67168	-0.14013	8.67168		-0.13081	8.67168	-0.12169	8.67168		-0.21878	8.67168	-0.12599	8.67168
													-0.37206	8.7218	-0.03612	8.7218		-0.16344	8.7218	-0.08819	8.7218		-0.11022	8.7218	-0.0675	8.7218		-0.55571	8.7218	-0.12571	8.7218		-0.12737	8.7218	-0.11856	8.7218		-0.20685	8.7218	-0.1176	8.7218
													-0.38424	8.77193	-0.03628	8.77193		-0.1853	8.77193	-0.10075	8.77193		-0.10707	8.77193	-0.07079	8.77193		-0.48488	8.77193	-0.10931	8.77193		-0.12136	8.77193	-0.11518	8.77193		-0.1979	8.77193	-0.11216	8.77193
													-0.37777	8.82206	-0.03549	8.82206		-0.20437	8.82206	-0.11187	8.82206		-0.10693	8.82206	-0.07282	8.82206		-0.41703	8.82206	-0.0948	8.82206		-0.11393	8.82206	-0.11293	8.82206		-0.19516	8.82206	-0.11066	8.82206
													-0.35463	8.87218	-0.0338	8.87218		-0.2158	8.87218	-0.11916	8.87218		-0.1105	8.87218	-0.0733	8.87218		-0.36794	8.87218	-0.0855	8.87218		-0.10703	8.87218	-0.11229	8.87218		-0.19816	8.87218	-0.11203	8.87218
													-0.32092	8.92231	-0.03141	8.92231		-0.217	8.92231	-0.12133	8.92231		-0.11803	8.92231	-0.0732	8.92231		-0.34567	8.92231	-0.08265	8.92231		-0.10251	8.92231	-0.11288	8.92231		-0.20311	8.92231	-0.1138	8.92231
													-0.28358	8.97243	-0.02864	8.97243		-0.209	8.97243	-0.11887	8.97243		-0.12903	8.97243	-0.07422	8.97243		-0.34819	8.97243	-0.08505	8.97243		-0.10118	8.97243	-0.11383	8.97243		-0.2051	8.97243	-0.11334	8.97243
													-0.24774	9.02256	-0.02577	9.02256		-0.19551	9.02256	-0.11372	9.02256		-0.14211	9.02256	-0.0777	9.02256		-0.36562	9.02256	-0.08986	9.02256		-0.1026	9.02256	-0.11431	9.02256		-0.2008	9.02256	-0.10916	9.02256
													-0.21615	9.07268	-0.02309	9.07268		-0.18053	9.07268	-0.10815	9.07268		-0.15522	9.07268	-0.08355	9.07268		-0.38512	9.07268	-0.09403	9.07268		-0.10544	9.07268	-0.11381	9.07268		-0.19003	9.07268	-0.10153	9.07268
													-0.18997	9.12281	-0.02086	9.12281		-0.16622	9.12281	-0.10367	9.12281		-0.16603	9.12281	-0.08998	9.12281		-0.39557	9.12281	-0.09543	9.12281		-0.10817	9.12281	-0.1123	9.12281		-0.17549	9.12281	-0.09227	9.12281
													-0.16956	9.17293	-0.01927	9.17293		-0.15265	9.17293	-0.10072	9.17293		-0.17256	9.17293	-0.09425	9.17293		-0.39055	9.17293	-0.09329	9.17293		-0.10951	9.17293	-0.1102	9.17293		-0.16097	9.17293	-0.08367	9.17293
													-0.15463	9.22306	-0.01838	9.22306		-0.13909	9.22306	-0.09905	9.22306		-0.17355	9.22306	-0.09402	9.22306		-0.36935	9.22306	-0.08804	9.22306		-0.10858	9.22306	-0.10814	9.22306		-0.1493	9.22306	-0.07728	9.22306
													-0.14408	9.27318	-0.01809	9.27318		-0.12553	9.27318	-0.09838	9.27318		-0.16874	9.27318	-0.08853	9.27318		-0.33624	9.27318	-0.08076	9.27318		-0.10488	9.27318	-0.1067	9.27318		-0.14123	9.27318	-0.07319	9.27318
													-0.13633	9.32331	-0.01819	9.32331		-0.11308	9.32331	-0.09859	9.32331		-0.15885	9.32331	-0.07883	9.32331		-0.29837	9.32331	-0.07278	9.32331		-0.09837	9.32331	-0.10613	9.32331		-0.13579	9.32331	-0.07039	9.32331
													-0.13004	9.37343	-0.01845	9.37343		-0.10314	9.37343	-0.0996	9.37343		-0.14547	9.37343	-0.06715	9.37343		-0.2628	9.37343	-0.06524	9.37343		-0.08958	9.37343	-0.10632	9.37343		-0.13159	9.37343	-0.06774	9.37343
													-0.1248	9.42356	-0.01877	9.42356		-0.09621	9.42356	-0.10127	9.42356		-0.13073	9.42356	-0.05584	9.42356		-0.23401	9.42356	-0.05876	9.42356		-0.0796	9.42356	-0.1071	9.42356		-0.12792	9.42356	-0.0648	9.42356
													-0.12122	9.47368	-0.01927	9.47368		-0.09148	9.47368	-0.10344	9.47368		-0.1169	9.47368	-0.04666	9.47368		-0.21289	9.47368	-0.05337	9.47368		-0.06993	9.47368	-0.10845	9.47368		-0.12482	9.47368	-0.06198	9.47368
													-0.12042	9.52381	-0.02021	9.52381		-0.08749	9.52381	-0.10606	9.52381		-0.10571	9.52381	-0.04038	9.52381		-0.19756	9.52381	-0.04869	9.52381		-0.06199	9.52381	-0.11056	9.52381		-0.12235	9.52381	-0.05988	9.52381
													-0.12344	9.57393	-0.02177	9.57393		-0.08319	9.57393	-0.10906	9.57393		-0.09786	9.57393	-0.03694	9.57393		-0.1851	9.57393	-0.04427	9.57393		-0.05678	9.57393	-0.1134	9.57393		-0.11987	9.57393	-0.05867	9.57393
													-0.13085	9.62406	-0.02389	9.62406		-0.07864	9.62406	-0.112	9.62406		-0.09281	9.62406	-0.03565	9.62406		-0.17323	9.62406	-0.03988	9.62406		-0.05445	9.62406	-0.1163	9.62406		-0.11617	9.62406	-0.05785	9.62406
													-0.14229	9.67419	-0.02608	9.67419		-0.0749	9.67419	-0.11397	9.67419		-0.08913	9.67419	-0.03549	9.67419		-0.16099	9.67419	-0.03557	9.67419		-0.05425	9.67419	-0.11782	9.67419		-0.11022	9.67419	-0.05657	9.67419
													-0.15588	9.72431	-0.02761	9.72431		-0.07326	9.72431	-0.11381	9.72431		-0.08523	9.72431	-0.03542	9.72431		-0.14857	9.72431	-0.03151	9.72431		-0.05475	9.72431	-0.11626	9.72431		-0.1021	9.72431	-0.05429	9.72431
													-0.16802	9.77444	-0.02773	9.77444		-0.07441	9.77444	-0.11072	9.77444		-0.08014	9.77444	-0.03461	9.77444		-0.13668	9.77444	-0.02786	9.77444		-0.05442	9.77444	-0.11048	9.77444		-0.0931	9.77444	-0.05112	9.77444
													-0.17426	9.82456	-0.02603	9.82456		-0.07788	9.82456	-0.10468	9.82456		-0.07379	9.82456	-0.03267	9.82456		-0.12598	9.82456	-0.0247	9.82456		-0.05227	9.82456	-0.10064	9.82456		-0.08503	9.82456	-0.04767	9.82456
													-0.17116	9.87469	-0.02267	9.87469		-0.08209	9.87469	-0.09649	9.87469		-0.06692	9.87469	-0.02972	9.87469		-0.11679	9.87469	-0.02208	9.87469		-0.04824	9.87469	-0.08827	9.87469		-0.07909	9.87469	-0.04453	9.87469
													-0.15827	9.92481	-0.01834	9.92481		-0.08484	9.92481	-0.08741	9.92481		-0.06062	9.92481	-0.02629	9.92481		-0.1089	9.92481	-0.02006	9.92481		-0.04299	9.92481	-0.07552	9.92481		-0.07509	9.92481	-0.0418	9.92481
													-0.13841	9.97494	-0.01397	9.97494		-0.08425	9.97494	-0.07869	9.97494		-0.05587	9.97494	-0.02309	9.97494		-0.10148	9.97494	-0.01855	9.97494		-0.03748	9.97494	-0.0642	9.97494		-0.0716	9.97494	-0.03899	9.97494
													-0.11621	10.0251	-0.01035	10.0251		-0.07952	10.0251	-0.07118	10.0251		-0.05296	10.0251	-0.02069	10.0251		-0.09331	10.0251	-0.01725	10.0251		-0.03239	10.0251	-0.05506	10.0251		-0.06691	10.0251	-0.03543	10.0251
														-IpCOHP=-4.82611		-IpCOHP=-0.93279			-IpCOHP=-2.33987		-IpCOHP=-1.30425			-IpCOHP=-1.43055		-IpCOHP=-1.049			-IpCOHP=-5.09431		-IpCOHP=-0.82371			-IpCOHP=-1.82641		-IpCOHP=-1.92136			-IpCOHP=-1.51509		-IpCOHP=-1.10079

## Sheet: Supplementary Fig.1
Supplementary Fig.1a			Supplementary Fig.1j				Supplementary Fig.1k
							lin scanning
					Particle size/nm		distance	Cu L	Pd L
20	1145.67		4.5	0	10.03		0	0	0
20.02	1076.67		5.5	0.04055	7.78		0.1289	0	0
20.04	1141.67		6.5	0.17804	7.2		0.2578	0	1
20.06	1141.67		7.5	0.40059	10.03		0.3867	0	0
20.08	1163.67		8.5	0.15232	10.74		0.5156	1	2
20.1	1123.67		9.5	0.12067	6.25		0.6445	0	0
20.12	1167.67		10.5	0.08803	5.95		0.7734	0	2
20.14	1191.67		11.5	0.01385	6.94		0.9023	0	0
20.16	1175.67		12.5	0	8.03		1.0313	1	1
20.18	1182.67				9.67		1.1602	0	1
20.2	1174.67				7.21		1.2891	0	3
20.22	1163.67				9.55		1.418	1	1
20.24	1192.67				7.55		1.5469	1	0
20.26	1161.67				10.02		1.6758	0	0
20.28	1130.67				10.51		1.8047	0	2
20.3	1139.67				8.86		1.9336	1	1
20.32	1179.67				9.43		2.0625	2	2
20.34	1200.67				8.14		2.1914	0	0
20.36	1156.67				7.77		2.3203	1	3
20.38	1145.67				9.48		2.4492	0	2
20.4	1117.67				7.98		2.5781	0	2
20.42	1212.67				9.56		2.707	0	1
20.44	1155.67				7.89		2.8359	1	0
20.46	1139.67				7.23		2.9648	1	2
20.48	1183.67				7.08		3.0938	0	2
20.5	1196.67				6.75		3.2227	0	1
20.52	1150.67				8.69		3.3516	2	1
20.54	1157.67				6.11		3.4805	2	1
20.56	1181.67				10.08		3.6094	0	1
20.58	1127.67				9.79		3.7383	2	1
20.6	1132.67				9.44		3.8672	2	1
20.62	1151.67				10.05		3.9961	2	2
20.64	1157.67				11.34		4.125	4	0
20.66	1167.67				9.7		4.2539	13	10
20.68	1150.67				7.7		4.3828	18	37
20.7	1157.67				10.07		4.5117	29	39
20.72	1183.67				10.39		4.6406	32	60
20.74	1145.67				8.49		4.7695	44	87
20.76	1158.67				8.19		4.8984	53	73
20.78	1166.67				7.2		5.0273	67	79
20.8	1195.67				10.51		5.1563	63	85
20.82	1158.67				7.91		5.2852	62	88
20.84	1195.67				7.43		5.4141	66	110
20.86	1222.67				9.32		5.543	50	95
20.88	1179.67				6.97		5.6719	77	109
20.9	1147.67				7.31		5.8008	73	81
20.92	1176.67				8.15		5.9297	85	100
20.94	1164.67				8.73		6.0586	80	100
20.96	1140.67				8.86		6.1875	77	103
20.98	1143.67				8.53		6.3164	77	99
21	1124.67				7.22		6.4453	90	109
21.02	1166.67				7.67		6.5742	88	112
21.04	1170.67				9.44		6.7031	78	97
21.06	1136.67				6.76		6.832	96	104
21.08	1172.67				7.39		6.9609	75	116
21.1	1152.67				10.33		7.0898	95	132
21.12	1113.67				10.14		7.2188	103	113
21.14	1138.67				9.81		7.3477	101	103
21.16	1133.67				7.67		7.4766	87	110
21.18	1153.67				7.2		7.6055	98	103
21.2	1170.67				6.49		7.7344	95	121
21.22	1162.67				6.85		7.8633	112	116
21.24	1131.67				8.67		7.9922	102	101
21.26	1162.67				7.43		8.1211	112	124
21.28	1179.67				5.44		8.25	91	116
21.3	1165.67				9.44		8.3789	113	106
21.32	1151.67				8.05		8.5078	87	124
21.34	1180.67				6.86		8.6367	94	131
21.36	1165.67				9.91		8.7656	89	119
21.38	1143.67				10.09		8.8945	88	123
21.4	1177.67				9.55		9.0234	89	107
21.42	1131.67				5.8		9.1523	85	114
21.44	1148.67				9.48		9.2813	107	122
21.46	1120.67				8.14		9.4102	103	137
21.48	1128.67				9.79		9.5391	86	102
21.5	1176.67				9.07		9.668	100	108
21.52	1152.67				9.67		9.7969	81	108
21.54	1172.67				12.91		9.9258	83	130
21.56	1207.67				7.37		10.0547	90	101
21.58	1142.67				10.31		10.1836	105	126
21.6	1199.67				7.38		10.3125	92	111
21.62	1200.67				7.11		10.4414	89	112
21.64	1142.67				9.16		10.5703	75	110
21.66	1152.67				8.62		10.6992	81	92
21.68	1184.67				8.09		10.8281	76	108
21.7	1183.67				6.02		10.957	83	102
21.72	1140.67				8.31		11.0859	60	92
21.74	1133.67				8.73		11.2148	89	104
21.76	1183.67				7.55		11.3438	67	96
21.78	1167.67				7.2		11.4727	59	84
21.8	1152.67				7.9		11.6016	76	85
21.82	1151.67				8.17		11.7305	68	84
21.84	1199.67				6.43		11.8594	59	90
21.86	1180.67				7.95		11.9883	62	76
21.88	1172.67				7.08		12.1172	60	66
21.9	1162.67				8.14		12.2461	45	56
21.92	1149.67				8.66		12.375	43	74
21.94	1199.67				7.56		12.5039	49	63
21.96	1132.67				6.6		12.6328	30	54
21.98	1168.67				5.95		12.7617	37	74
22	1177.67				7.32		12.8906	25	77
22.02	1211.67				6.86		13.0195	34	78
22.04	1181.67				7.7		13.1484	30	45
22.06	1229.67				7.23		13.2773	45	59
22.08	1207.67				6.28		13.4063	45	90
22.1	1163.67				9.79		13.5352	40	64
22.12	1204.67				7.43		13.6641	45	58
22.14	1161.67				7.7		13.793	49	67
22.16	1180.67				7.55		13.9219	51	78
22.18	1169.67				10.85		14.0508	44	69
22.2	1174.67				10.17		14.1797	55	79
22.22	1181.67				6.9		14.3086	66	96
22.24	1142.67				6.72		14.4375	59	92
22.26	1123.67				7.78		14.5664	73	67
22.28	1136.67				9.51		14.6953	77	69
22.3	1159.67				8.26		14.8242	62	96
22.32	1187.67				7.81		14.9531	67	95
22.34	1209.67				7.67		15.082	69	95
22.36	1180.67				7.43		15.2109	84	92
22.38	1153.67				6.64		15.3398	86	76
22.4	1148.67				7.79		15.4688	80	86
22.42	1177.67				7.32		15.5977	69	96
22.44	1176.67				7.61		15.7266	82	97
22.46	1152.67				8.24		15.8555	87	94
22.48	1138.67				7.68		15.9844	84	109
22.5	1165.67				6.94		16.1133	89	105
22.52	1173.67				6.79		16.2422	89	100
22.54	1207.67				7.1		16.3711	79	102
22.56	1200.67				7.35
22.58	1189.67				7.67
22.6	1135.67				7.82
22.62	1189.67				6.98
22.64	1169.67				6.09
22.66	1160.67				7.39
22.68	1155.67				7.78
22.7	1146.67				7.78
22.72	1202.67				6.42
22.74	1147.67				8.73
22.76	1183.67				5.08
22.78	1191.67				9.57
22.8	1167.67				8.38
22.82	1220.67				6.97
22.84	1123.67				6.51
22.86	1153.67				7.08
22.88	1187.67				7.1
22.9	1209.67				6.42
22.92	1188.67				8.02
22.94	1147.67				8.27
22.96	1197.67				7.92
22.98	1191.67				10.17
23	1180.67				7.44
23.02	1184.67				6.49
23.04	1164.67				7.57
23.06	1149.67				5.44
23.08	1171.67				8.09
23.1	1136.67				6.02
23.12	1193.67				7.82
23.14	1174.67				7.82
23.16	1150.67				5.59
23.18	1230.67				7.91
23.2	1151.67				5.9
23.22	1211.67				7.09
23.24	1158.67				6.98
23.26	1204.67				7.34
23.28	1194.67				6.49
23.3	1175.67				7.96
23.32	1163.67				8.02
23.34	1193.67				9.32
23.36	1142.67				7.56
23.38	1145.67				7.91
23.4	1180.67				7.12
23.42	1163.67				7.08
23.44	1139.67				7.43
23.46	1139.67				5.6
23.48	1165.67				9.92
23.5	1217.67				8.96
23.52	1128.67				9.43
23.54	1169.67				10.26
23.56	1144.67				9.09
23.58	1211.67				10.03
23.6	1182.67				7.08
23.62	1196.67				7.55
23.64	1131.67				6.4
23.66	1199.67				7.45
23.68	1209.67				6.96
23.7	1173.67				9.68
23.72	1221.67				9.69
23.74	1182.67				7.78
23.76	1229.67				8.04
23.78	1194.67				5.78
23.8	1176.67				7.55
23.82	1130.67				6.96
23.84	1184.67				6.6
23.86	1162.67				7.31
23.88	1194.67				6.95
23.9	1139.67				7.93
23.92	1161.67				7.78
23.94	1183.67				10.03
23.96	1174.67				8.02
23.98	1130.67				8.05
24	1150.67				9.77
24.02	1155.67				8.13
24.04	1168.67				6.71
24.06	1166.67				6.39
24.08	1150.67				7.2
24.1	1159.67				8.33
24.12	1182.67				8.36
24.14	1166.67				7.72
24.16	1164.67				7.78
24.18	1240.67				6.45
24.2	1153.67				7.04
24.22	1154.67				6.54
24.24	1159.67				7.55
24.26	1179.67				9.13
24.28	1169.67				7.78
24.3	1208.67				7.39
24.32	1204.67				7.63
24.34	1138.67				6.95
24.36	1152.67				7.39
24.38	1150.67				7.08
24.4	1200.67				6.94
24.42	1174.67				6.38
24.44	1160.67				6.42
24.46	1147.67				6.53
24.48	1182.67				7.43
24.5	1181.67				7.12
24.52	1163.67				6.93
24.54	1152.67				7.29
24.56	1177.67				6.84
24.58	1128.67				8.27
24.6	1166.67				7.52
24.62	1131.67				6.66
24.64	1218.67				7.23
24.66	1199.67				7.24
24.68	1190.67				7.48
24.7	1202.67				7.09
24.72	1182.67				6.94
24.74	1158.67				7.72
24.76	1164.67				9.28
24.78	1177.67				7.71
24.8	1194.67				6.88
24.82	1152.67				5.9
24.84	1168.67				6.53
24.86	1158.67				7
24.88	1134.67				7.17
24.9	1157.67				7.16
24.92	1131.67				9.91
24.94	1177.67				5.99
24.96	1124.67				7.01
24.98	1144.67				7.56
25	1165.67				7.08
25.02	1196.67				7
25.04	1152.67				10.22
25.06	1135.67				6.62
25.08	1133.67				6.19
25.1	1205.67				8.04
25.12	1127.67				10.07
25.14	1190.67				8.36
25.16	1197.67				5.9
25.18	1172.67				5.11
25.2	1129.67				7.56
25.22	1136.67				7.88
25.24	1183.67				7.64
25.26	1179.67				8.12
25.28	1170.67				6.53
25.3	1216.67				7.25
25.32	1184.67				6.14
25.34	1141.67				6.84
25.36	1172.67				7.23
25.38	1117.67				5.19
25.4	1166.67				7.94
25.42	1164.67				6.84
25.44	1158.67				8.04
25.46	1170.67				8.28
25.48	1145.67				7.31
25.5	1168.67				7.63
25.52	1176.67				8.81
25.54	1143.67				11.73
25.56	1190.67				12.15
25.58	1190.67				10.3
25.6	1166.67				10.49
25.62	1167.67				8.41
25.64	1231.67				7.88
25.66	1178.67				10.91
25.68	1205.67				7.24
25.7	1196.67				6.63
25.72	1172.67				7.34
25.74	1148.67				11.79
25.76	1177.67				7.1
25.78	1192.67				7.95
25.8	1141.67				10.09
25.82	1177.67				6.92
25.84	1195.67				8.18
25.86	1175.67				6.31
25.88	1208.67				7.71
25.9	1212.67				7.79
25.92	1232.67				7.05
25.94	1123.67				7.68
25.96	1177.67				7.96
25.98	1142.67				7.29
26	1142.67				9.59
26.02	1180.67				11.5
26.04	1142.67				7.59
26.06	1134.67				7.18
26.08	1213.67				8.35
26.1	1164.67				6.84
26.12	1199.67				5.98
26.14	1215.67				8.81
26.16	1169.67				7.08
26.18	1159.67				7.5
26.2	1196.67				6.61
26.22	1150.67				6.53
26.24	1206.67				6.86
26.26	1193.67				6.68
26.28	1191.67				6.86
26.3	1190.67				5.58
26.32	1168.67				8.3
26.34	1191.67				6.1
26.36	1167.67				8.34
26.38	1204.67				7.71
26.4	1147.67				6.75
26.42	1206.67				6.92
26.44	1128.67				6.68
26.46	1181.67				6.61
26.48	1181.67				10.4
26.5	1188.67				6.53
26.52	1157.67				8
26.54	1236.67				7.27
26.56	1177.67				7.03
26.58	1176.67				7.39
26.6	1204.67				10.56
26.62	1196.67				7.4
26.64	1188.67				9.52
26.66	1239.67				7.64
26.68	1240.67				8.65
26.7	1260.67				7.45
26.72	1197.67				7.48
26.74	1184.67				7.71
26.76	1160.67				7.31
26.78	1152.67				6.84
26.8	1190.67				4.87
26.82	1177.67				5.97
26.84	1169.67				7.39
26.86	1226.67				6.93
26.88	1159.67				6.62
26.9	1166.67				6.53
26.92	1169.67				6.38
26.94	1178.67				8.42
26.96	1164.67				7.34
26.98	1189.67				6.67
27	1204.67				11.37
27.02	1205.67				8.5
27.04	1162.67				6.46
27.06	1184.67				9.91
27.08	1137.67				8.97
27.1	1145.67				7.19
27.12	1186.67				8.9
27.14	1186.67				7.79
27.16	1175.67				8.11
27.18	1239.67				7.94
27.2	1126.67				8.02
27.22	1221.67				8.17
27.24	1135.67				7.93
27.26	1207.67				9.85
27.28	1138.67				7.33
27.3	1145.67				7.7
27.32	1212.67				7.71
27.34	1201.67				8.11
27.36	1129.67				7.7
27.38	1148.67				7.78
27.4	1130.67				7
27.42	1162.67				6.37
27.44	1150.67				7.32
27.46	1198.67				7.63
27.48	1202.67				7.13
27.5	1150.67				7.2
27.52	1190.67				6.86
27.54	1179.67				6.76
27.56	1208.67				7.73
27.58	1202.67				7.79
27.6	1163.67				6.69
27.62	1218.67				7.63
27.64	1164.67				7
27.66	1251.67				7.15
27.68	1172.67				8.12
27.7	1208.67				7.64
27.72	1183.67				7.08
27.74	1171.67				6.07
27.76	1149.67				6.76
27.78	1157.67				6.84
27.8	1185.67				7.55
27.82	1214.67				7.56
27.84	1180.67				8.35
27.86	1196.67				7.8
27.88	1198.67				6.61
27.9	1195.67				8.7
27.92	1189.67				7.79
27.94	1179.67				7.01
27.96	1224.67				7.23
27.98	1179.67				9.37
28	1179.67				9.28
28.02	1227.67				7.63
28.04	1193.67				6.53
28.06	1157.67				7.63
28.08	1215.67				5.04
28.1	1227.67				7.31
28.12	1178.67				6.14
28.14	1238.67				10.07
28.16	1186.67				7.2
28.18	1174.67				8.43
28.2	1196.67				7.71
28.22	1166.67				8.26
28.24	1187.67				7.74
28.26	1221.67				7.55
28.28	1177.67				7.6
28.3	1203.67				8.18
28.32	1223.67				7.45
28.34	1195.67				7.88
28.36	1234.67				8.4
28.38	1149.67				7.16
28.4	1183.67				10.46
28.42	1191.67				7.55
28.44	1215.67				8.03
28.46	1147.67				5.3
28.48	1183.67				8.02
28.5	1148.67				7.55
28.52	1243.67				8.04
28.54	1254.67				7.52
28.56	1186.67				7.24
28.58	1160.67				7.71
28.6	1175.67				6.46
28.62	1194.67				10.63
28.64	1233.67				7.29
28.66	1218.67				7.94
28.68	1181.67				7.86
28.7	1192.67				6.15
28.72	1214.67				6.12
28.74	1189.67				6.45
28.76	1201.67				6.77
28.78	1202.67				7.57
28.8	1158.67				7.94
28.82	1217.67				6.71
28.84	1220.67				7.94
28.86	1218.67				7.44
28.88	1234.67				7.32
28.9	1177.67				10.04
28.92	1226.67				6.41
28.94	1211.67				7.86
28.96	1202.67				7.16
28.98	1221.67				8.18
29	1179.67				5.93
29.02	1218.67				6.84
29.04	1197.67				8.88
29.06	1202.67				5.9
29.08	1254.67				7.47
29.1	1234.67				9.98
29.12	1230.67				9.43
29.14	1245.67				8.12
29.16	1254.67				8.42
29.18	1233.67				10.37
29.2	1188.67				10.39
29.22	1233.67				6.9
29.24	1230.67				8.26
29.26	1256.67				7.82
29.28	1263.67				7.42
29.3	1267.67				6.88
29.32	1271.67				9.01
29.34	1263.67				7.56
29.36	1273.67				8.11
29.38	1246.67				7.81
29.4	1247.67				7.24
29.42	1261.67				6.14
29.44	1274.67				8.35
29.46	1365.67				9.76
29.48	1271.67				9.91
29.5	1257.67				9.85
29.52	1314.67				7.88
29.54	1318.67				7.7
29.56	1309.67				8.03
29.58	1221.67				9.67
29.6	1275.67				11.71
29.62	1272.67				7.65
29.64	1306.67				6.92
29.66	1332.67				7.39
29.68	1289.67				7.64
29.7	1285.67				7.95
29.72	1331.67				6.53
29.74	1312.67				10.7
29.76	1321.67				7.84
29.78	1332.67				9.25
29.8	1350.67				6.85
29.82	1369.67				7
29.84	1310.67				6.29
29.86	1373.67				7.08
29.88	1349.67				7.18
29.9	1316.67				6.77
29.92	1333.67				11.73
29.94	1319.67				8.05
29.96	1348.67				9.05
29.98	1278.67				6.69
30	1308.67				9.23
30.02	1361.67				9.62
30.04	1300.67				9.15
30.06	1355.67				8.34
30.08	1333.67				7.91
30.1	1389.67				6.3
30.12	1367.67				6.7
30.14	1345.67				7.46
30.16	1274.67				7.9
30.18	1322.67				7.82
30.2	1326.67				7.06
30.22	1342.67				8.81
30.24	1359.67				8.87
30.26	1387.67				8.42
30.28	1364.67				8.05
30.3	1347.67				7.15
30.32	1315.67				10.15
30.34	1326.67				10.87
30.36	1339.67				7.65
30.38	1352.67				9.21
30.4	1339.67				7.72
30.42	1336.67				8.02
30.44	1313.67				7.5
30.46	1355.67				10
30.48	1269.67				10.18
30.5	1308.67				7.08
30.52	1306.67				6.94
30.54	1299.67				10.68
30.56	1285.67				9.75
30.58	1341.67				10.38
30.6	1298.67				8.12
30.62	1303.67				8.75
30.64	1316.67				7.83
30.66	1272.67				7.97
30.68	1320.67				8.14
30.7	1279.67				8.15
30.72	1302.67				6.49
30.74	1298.67				10.62
30.76	1283.67				7.78
30.78	1313.67				9.68
30.8	1263.67				5.33
30.82	1265.67				7.02
30.84	1273.67				6.57
30.86	1269.67				6.02
30.88	1268.67				7.56
30.9	1290.67				6.8
30.92	1310.67				8.36
30.94	1372.67				10.39
30.96	1275.67				7.26
30.98	1337.67				7.12
31	1261.67				7.19
31.02	1294.67				6.88
31.04	1336.67				7.24
31.06	1286.67				7.44
31.08	1245.67				7.91
31.1	1210.67				8.97
31.12	1245.67				8.5
31.14	1270.67				6.72
31.16	1208.67				9.21
31.18	1224.67				8.43
31.2	1216.67				8.05
31.22	1265.67				7.2
31.24	1279.67				7.32
31.26	1249.67				7.43
31.28	1252.67				7.43
31.3	1233.67				7.31
31.32	1202.67				8.03
31.34	1231.67				7.79
31.36	1237.67				7.2
31.38	1229.67				6.01
31.4	1245.67				6.13
31.42	1197.67				6.86
31.44	1214.67				9.24
31.46	1265.67				7.8
31.48	1210.67				7.78
31.5	1209.67				7.78
31.52	1235.67				6.6
31.54	1189.67				8.77
31.56	1194.67				6.86
31.58	1183.67				7.69
31.6	1220.67				7.19
31.62	1217.67				10.16
31.64	1261.67				8.97
31.66	1225.67				7.15
31.68	1196.67				7.49
31.7	1178.67				8.27
31.72	1214.67				10.72
31.74	1184.67				6.66
31.76	1215.67				10.76
31.78	1228.67				8.26
31.8	1185.67				10.55
31.82	1235.67				6.63
31.84	1217.67				7.9
31.86	1193.67				6.04
31.88	1239.67				7.78
31.9	1207.67				6.37
31.92	1270.67				7.21
31.94	1236.67				7.9
31.96	1253.67				7.59
31.98	1262.67				8.01
32	1308.67				6.39
32.02	1220.67				9.44
32.04	1188.67				8.27
32.06	1156.67				6.74
32.08	1222.67				7.8
32.1	1215.67				9.56
32.12	1262.67				7.33
32.14	1240.67				7.56
32.16	1245.67				7.9
32.18	1150.67				9.33
32.2	1211.67				7.79
32.22	1228.67				7.82
32.24	1185.67				8.96
32.26	1235.67				7.79
32.28	1187.67				5.31
32.3	1217.67				6.96
32.32	1193.67				6.14
32.34	1175.67				10.38
32.36	1207.67				4.48
32.38	1209.67				8.15
32.4	1240.67				10.58
32.42	1185.67				10.06
32.44	1254.67				7.58
32.46	1228.67				7.1
32.48	1157.67				11.76
32.5	1177.67				7.7
32.52	1215.67				10.72
32.54	1226.67				11.58
32.56	1209.67				10.21
32.58	1214.67				9.81
32.6	1238.67				10.69
32.62	1168.67				8.14
32.64	1208.67				7.72
32.66	1204.67				6.97
32.68	1201.67				6.96
32.7	1206.67				7.44
32.72	1251.67				7.78
32.74	1199.67				7.99
32.76	1217.67				6.14
32.78	1167.67				6.61
32.8	1193.67				7.91
32.82	1231.67				6.88
32.84	1185.67				6.88
32.86	1224.67				5.66
32.88	1226.67				6.02
32.9	1168.67				10.81
32.92	1168.67				7.21
32.94	1195.67				10.06
32.96	1234.67				9.34
32.98	1226.67				9.55
33	1259.67				7.43
33.02	1233.67				8.65
33.04	1229.67				7.08
33.06	1194.67				7.14
33.08	1197.67				7.31
33.1	1213.67				6.37
33.12	1170.67				7.2
33.14	1194.67				6.72
33.16	1163.67				7.69
33.18	1244.67				7.46
33.2	1172.67				7.33
33.22	1192.67				7.78
33.24	1206.67				7.55
33.26	1234.67				7.06
33.28	1250.67				7.79
33.3	1192.67				8.4
33.32	1169.67				9.44
33.34	1228.67				8.44
33.36	1208.67				10.69
33.38	1209.67				5.06
33.4	1194.67				8.14
33.42	1221.67				6.14
33.44	1211.67				7.17
33.46	1180.67				7.58
33.48	1172.67				9.64
33.5	1192.67				10.63
33.52	1219.67				7.5
33.54	1212.67				10.26
33.56	1205.67				9.91
33.58	1199.67				7.82
33.6	1150.67				7.23
33.62	1164.67				7.69
33.64	1199.67				6.86
33.66	1228.67				5.3
33.68	1209.67				7.2
33.7	1201.67				8.82
33.72	1205.67				6.25
33.74	1220.67				6.62
33.76	1208.67				9.09
33.78	1185.67				10.03
33.8	1202.67				7.08
33.82	1256.67				6.84
33.84	1189.67				8.86
33.86	1232.67				8.14
33.88	1200.67				10.63
33.9	1186.67				7.61
33.92	1200.67				7.56
33.94	1172.67				7.67
33.96	1227.67				7.71
33.98	1240.67				6.85
34	1204.67				7.43
34.02	1194.67				5.66
34.04	1171.67				7.58
34.06	1152.67				7.73
34.08	1197.67				7.67
34.1	1208.67				6.84
34.12	1250.67				7.32
34.14	1252.67				6.02
34.16	1231.67				10.09
34.18	1247.67				6.96
34.2	1219.67				7.2
34.22	1278.67				7.69
34.24	1226.67				7.79
34.26	1212.67				9.58
34.28	1194.67				7.35
34.3	1196.67				10.13
34.32	1227.67				8.9
34.34	1244.67				7.2
34.36	1207.67				8.05
34.38	1194.67				10.29
34.4	1234.67				9.67
34.42	1232.67				7.9
34.44	1209.67				9.82
34.46	1190.67				10.05
34.48	1177.67				9.77
34.5	1217.67				9.6
34.52	1180.67				10.52
34.54	1207.67				7.09
34.56	1238.67				9.8
34.58	1197.67				8.79
34.6	1240.67				7.52
34.62	1243.67				10.87
34.64	1213.67				7.5
34.66	1173.67				8.14
34.68	1203.67				8.02
34.7	1253.67				7.37
34.72	1223.67				6.9
34.74	1209.67				7.78
34.76	1264.67				7.55
34.78	1219.67				10.08
34.8	1224.67				11.22
34.82	1239.67				6.86
34.84	1221.67				7.68
34.86	1205.67				7.56
34.88	1193.67				8.51
34.9	1205.67				7.62
34.92	1222.67				5.9
34.94	1235.67				11.71
34.96	1222.67				7.9
34.98	1224.67				10.14
35	1313.67				7.62
35.02	1293.67				7.35
35.04	1192.67				7.31
35.06	1206.67				9.8
35.08	1190.67				7.2
35.1	1251.67				10.98
35.12	1268.67				8.17
35.14	1217.67				8.26
35.16	1213.67				9.22
35.18	1230.67				7.43
35.2	1265.67				7.08
35.22	1220.67				7.76
35.24	1228.67				5.7
35.26	1225.67				7.8
35.28	1208.67				5.91
35.3	1220.67				6.61
35.32	1195.67				7.55
35.34	1251.67				6.96
35.36	1232.67				6.49
35.38	1246.67				8.27
35.4	1208.67				5.93
35.42	1195.67				9.7
35.44	1246.67				7.32
35.46	1264.67				8.57
35.48	1217.67				6.99
35.5	1267.67				7.68
35.52	1218.67				9.47
35.54	1204.67				9.57
35.56	1225.67				10.62
35.58	1255.67				8.03
35.6	1255.67				7.44
35.62	1257.67				9.43
35.64	1212.67				9.32
35.66	1219.67				9.93
35.68	1282.67				7.89
35.7	1185.67				5.32
35.72	1302.67				9.7
35.74	1260.67				6.97
35.76	1209.67				5.21
35.78	1214.67				7.91
35.8	1247.67				5.78
35.82	1256.67				7.79
35.84	1225.67				9.72
35.86	1262.67				7.43
35.88	1197.67				8.27
35.9	1250.67				7.79
35.92	1223.67				6.57
35.94	1291.67				8.85
35.96	1247.67				6.84
35.98	1308.67				7.32
36	1217.67				7.52
36.02	1227.67				7.9
36.04	1263.67				9.14
36.06	1248.67				7.44
36.08	1207.67				6.19
36.1	1268.67				9.83
36.12	1215.67				8.17
36.14	1261.67				6.98
36.16	1249.67				8.76
36.18	1253.67				10.14
36.2	1242.67				7.32
36.22	1248.67				7.27
36.24	1250.67				7.78
36.26	1283.67				9.56
36.28	1236.67				8.88
36.3	1292.67				5.31
36.32	1286.67				6.99
36.34	1216.67				6.96
36.36	1278.67				7.59
36.38	1321.67				6.5
36.4	1280.67				10.51
36.42	1253.67				9.55
36.44	1343.67				8.24
36.46	1283.67				9.45
36.48	1271.67				8.05
36.5	1211.67				7.21
36.52	1241.67				7.57
36.54	1283.67				9.93
36.56	1243.67				6.75
36.58	1294.67				9.22
36.6	1309.67				9.5
36.62	1299.67				11.57
36.64	1217.67				7.31
36.66	1270.67				9.99
36.68	1236.67				9.62
36.7	1244.67				10.49
36.72	1247.67				9.58
36.74	1304.67				8.03
36.76	1312.67				9.93
36.78	1312.67				7.47
36.8	1278.67				7.55
36.82	1307.67				9.09
36.84	1275.67				10.02
[truncated: 2,658 more rows]

## Sheet: Supplementary Fig.3
Supplementary Fig.3a			Supplementary Fig.3g				Supplementary Fig.3h
[truncated: 3,502 more rows]

[truncated: 10 more sheets: Supplementary Fig.4, Supplementary Fig.5, Supplementary Fig.6, Supplementary Fig.7, Supplementary Fig.8, Supplementary Fig.9, Supplementary Fig.10, Supplementary Fig.11, Supplementary Fig.12, Supplementary Fig.13]
